# Supplementary material for: Herbal formula Yangyinjiedu induces lung cancer cell apoptosis via activation of early growth response 1
Source: J Cell Mol Med. 2019 Jun 25;23(9):6193–202. doi: 10.1111/jcmm.14501 (PMC6714142; doi:10.1111/jcmm.14501)
Supplement: Supplementary file 1 [file JCMM-23-6193-s001.xlsx]

## Sheet: Sheet1
Table S5. List of the 2,178 differentially expressed genes were examined by RNA-seq.
gene symbol	A549-control	A549-treatment	log2(fold_change)	p_value
EGR1	4.50227	65.4541	3.86176	5e-05
CCL20	3.76181	51.6167	3.77834	0.0029
HIST1H4E	2.51432	26.2558	3.38439	0.02565
SNAI1	2.4098	25.0108	3.37556	0.00035
TMEM158	3.53779	35.7084	3.33534	0.0001
GINS2	2.16211	20.49	3.24441	0.00215
GALNT12	3.73999	32.6728	3.12698	5e-05
HIST3H2A	8.17392	70.3017	3.10446	0.00215
HSPA1B	2.06725	17.724	3.09992	5e-05
CLDN4	5.18687	43.3298	3.06242	5e-05
KRT19	6.37115	53.0728	3.05835	5e-05
CXCL1	5.16059	40.7397	2.98083	0.00015
CXCL3	4.15401	32.587	2.97172	0.00035
FAM64A	4.16675	31.7908	2.93162	5e-05
CXCL2	6.73107	49.3149	2.87312	5e-05
PODXL2	3.1002	22.615	2.86685	5e-05
C1orf233	2.27178	16.444	2.85566	0.0002
KIAA0101	5.79345	41.5431	2.84212	5e-05
FAM110A	2.28155	16.3176	2.83835	0.00025
CBR3	2.32811	16.5568	2.83019	0.0056
CYP1B1	3.10512	21.9151	2.81921	5e-05
PCYT2	2.26096	15.4562	2.77318	5e-05
HSPA1A	2.52393	17.1648	2.76571	5e-05
LOC100272216	2.36772	16.0788	2.76359	5e-05
SBSN	3.8404	25.6057	2.73714	5e-05
NDRG4	3.32493	22.1115	2.7334	5e-05
E2F1	2.71597	17.3654	2.67667	5e-05
KIF20A	4.02847	25.382	2.6555	0.0003
LINC-PINT	2.75746	17.2678	2.64667	0.009
TBC1D10A	5.0977	30.5806	2.5847	5e-05
SH2B2	2.08024	12.471	2.58375	0.0006
LINC01003	2.62688	15.7359	2.58264	0.0022
NAT6	2.79279	16.6473	2.57551	0.00345
PLK1	8.26996	49.1746	2.57196	5e-05
KREMEN2	2.15612	12.7156	2.56009	0.0005
CCL5	2.57136	15.0098	2.5453	0.00255
NRGN	2.35464	13.6542	2.53576	0.00485
SEMA7A	2.69951	15.568	2.52781	5e-05
B4GALNT4	4.05708	23.2301	2.51748	5e-05
NR0B1	17.1698	96.9396	2.49721	5e-05
NEURL3	2.9189	16.4683	2.4962	0.00055
GPRIN1	2.20658	12.3225	2.48141	5e-05
CST1	2.51187	13.8918	2.4674	0.01885
CEP131	2.51253	13.8118	2.45869	5e-05
HIST1H2BJ	11.4603	62.9668	2.45795	0.0054
IRF7	2.75495	15.0409	2.44879	0.0001
CDC20	12.7929	69.7217	2.44626	5e-05
C16orf74	3.27108	17.6911	2.43519	0.00185
RRM2	5.62778	30.3769	2.43234	5e-05
HIST2H2BE	12.9436	68.5875	2.40571	5e-05
SLC7A5P1	3.35527	17.6749	2.3972	0.0232
KIFC1	3.23143	16.9655	2.39236	5e-05
PARTICL	2.58622	13.2589	2.35805	0.00245
ZNF436-AS1	2.9631	15.0501	2.3446	0.00915
TM4SF19	5.50134	27.8713	2.34093	0.0085
LINC00115	4.18907	20.914	2.31977	0.00085
LOC101927765	6.76284	33.7467	2.31905	0.0334
RTN4R	3.38711	16.7376	2.30497	5e-05
HAUS7	5.0768	25.0354	2.30198	5e-05
TOLLIP-AS1	2.01676	9.86844	2.29078	0.02535
FOSB	5.41576	26.4988	2.29069	5e-05
TPRN	3.04304	14.873	2.28911	5e-05
OAF	3.4375	16.7635	2.28589	5e-05
FAM171A2	4.83927	23.2861	2.26661	0.0001
CXCL8	14.9	71.5458	2.26356	5e-05
TROAP	6.01774	28.7623	2.25689	0.00465
C1QL4	3.26547	15.4802	2.24506	5e-05
CCDC61	2.08372	9.82329	2.23704	0.001
INSIG1	12.9159	60.3296	2.22372	5e-05
ZC3H12A	9.39317	43.7457	2.21946	5e-05
OAS1	6.55122	30.5059	2.21925	5e-05
GATA2	2.10778	9.81068	2.21863	5e-05
FCHO1	3.8196	17.6826	2.21084	5e-05
PLEKHO1	3.12747	14.417	2.20471	5e-05
PTGES	13.4812	62.0224	2.20184	5e-05
SNHG10	5.78314	26.5756	2.20017	0.0001
GATSL3	5.39382	24.7706	2.19925	0.00015
YTHDF3-AS1	2.92664	13.3969	2.19458	0.03195
FHOD1	6.6173	30.2223	2.1913	5e-05
NRARP	2.9608	13.4454	2.18305	5e-05
SPEG	3.16643	14.282	2.17327	0.0009
CD82	8.86211	39.6417	2.1613	5e-05
PLA2G15	4.18724	18.7292	2.16122	5e-05
MMP15	5.39582	24.0935	2.15873	5e-05
TNFAIP8L1	3.0974	13.7744	2.15286	5e-05
RGS3	7.29793	32.2224	2.1425	5e-05
EVA1B	7.55374	33.0639	2.12999	5e-05
NAGPA	3.66306	16.0199	2.12875	5e-05
FOXD2-AS1	2.63369	11.474	2.12321	0.0006
DGAT2	4.38919	19.0686	2.11918	0.0001
CPA4	4.47515	19.4063	2.11652	5e-05
L1CAM	4.18498	18.1406	2.11593	5e-05
STRIP2	3.25978	14.1163	2.11451	0.0001
PAQR4	4.83626	20.9304	2.11364	0.0001
FBXO32	3.44623	14.8996	2.11218	5e-05
ASIC1	4.29144	18.4856	2.10686	5e-05
HES7	4.25864	18.3396	2.1065	0.00025
LRFN1	5.62442	24.196	2.10499	5e-05
LINC01011	2.26011	9.69392	2.10069	0.00515
WDR4	5.71004	24.4451	2.09797	0.0001
SSSCA1-AS1	2.99356	12.8061	2.09689	0.0096
IFI6	8.14516	34.7841	2.09441	0.0013
SLC30A3	2.85837	12.1334	2.08572	0.00035
ICAM3	2.11619	8.98018	2.08527	0.00205
ABHD16B	2.48218	10.5002	2.08074	0.00275
PLSCR3	4.52567	19.1312	2.07972	0.00705
CD68	15.9233	66.3046	2.05797	5e-05
SRPX	3.59134	14.8678	2.04959	0.00025
MEGF6	2.07594	8.56639	2.04492	5e-05
REEP6	5.53751	22.8192	2.04294	0.0002
EHMT2	5.44625	22.2727	2.03194	5e-05
NBL1	5.0015	20.4445	2.03128	0.0065
OSBPL7	3.43745	13.9499	2.02084	5e-05
MMP28	5.12638	20.7785	2.01908	0.00015
JHDM1D-AS1	3.90005	15.8037	2.01869	0.0002
SLC17A7	2.49378	10.0803	2.01513	0.0003
LOC644656	4.41034	17.808	2.01357	0.00345
KLHL17	3.589	14.4721	2.01163	0.0001
FANCA	4.89738	19.7264	2.01004	0.00255
SNCG	4.98765	20.0837	2.0096	0.00125
EFNB1	5.99321	24.0733	2.00603	5e-05
GAD1	2.03244	8.15386	2.00427	0.0029
ZNF775	3.64602	14.6096	2.00252	0.00015
PKDCC	5.94234	23.7593	1.99939	5e-05
HES6	7.07669	28.2325	1.99621	0.0002
COL6A1	6.54901	26.0532	1.99211	5e-05
RILP	4.42198	17.5716	1.99048	0.0003
EHBP1L1	8.66483	34.4304	1.99044	5e-05
PDZD4	2.33123	9.25808	1.98962	5e-05
TPGS1	5.38227	21.311	1.98531	0.0006
ARHGDIG	2.5588	10.121	1.98382	0.0119
ASPHD1	5.82783	23.0495	1.98371	5e-05
RFTN1	2.1478	8.47778	1.98082	0.0003
MED26	3.49973	13.8125	1.98066	0.0003
ADM5	2.01945	7.96201	1.97917	0.00385
RHEBL1	3.17839	12.4878	1.97415	0.0095
MAP1S	8.0812	31.7021	1.97194	5e-05
HELZ2	4.2672	16.7226	1.97044	5e-05
CHST2	2.5686	10.0199	1.96382	0.00015
ZFYVE19	4.18044	16.2911	1.96236	0.0005
MCM2	7.21852	28.0413	1.95778	5e-05
MYBL2	10.1731	39.2397	1.94755	5e-05
HAS3	10.7365	41.2773	1.94282	0.00015
SRRT	12.8736	49.3534	1.93874	5e-05
KHK	2.33354	8.93656	1.9372	0.01075
P2RY6	2.26334	8.66283	1.93638	0.0005
LENG8-AS1	4.0946	15.6296	1.93249	0.0296
KCNMA1	13.7922	52.4898	1.92819	0.00015
CHTF18	3.38502	12.8618	1.92586	0.0001
SEC14L2	8.07984	30.6881	1.92528	5e-05
CRABP2	3.30802	12.5596	1.92475	0.0084
KLRG2	2.59036	9.81952	1.9225	0.00475
GCAT	2.28686	8.6385	1.91741	0.0056
EFR3B	3.20616	12.1051	1.9167	5e-05
ISL2	4.35237	16.3297	1.90763	0.00025
ZNF57	2.25768	8.45104	1.90429	0.00525
SLC7A5P2	4.14253	15.4923	1.90297	0.0003
KCNN4	11.7908	44.0602	1.90182	5e-05
POLD1	9.24657	34.5527	1.90181	5e-05
FBXL8	4.5601	17.0196	1.90006	0.0081
ZCCHC24	3.04329	11.3347	1.89704	5e-05
TONSL	2.30905	8.52478	1.88436	5e-05
APOL1	3.45833	12.765	1.88404	5e-05
LINC01023	9.86402	36.3176	1.88042	0.01605
ZNF296	8.06715	29.6379	1.87731	5e-05
CEP55	11.5358	42.1641	1.86989	5e-05
MTURN	3.18773	11.6253	1.86667	0.0002
RIN1	8.93322	32.4758	1.86211	5e-05
ISG15	11.9164	43.209	1.85838	0.0009
MEX3D	7.30666	26.4185	1.85426	5e-05
GNAI2	13.3758	48.1831	1.8489	5e-05
AURKB	9.58128	34.4635	1.84678	5e-05
KMT2E-AS1	2.53798	9.05231	1.8346	0.0006
LINGO1	3.19679	11.3887	1.83291	0.0002
CDK18	2.36658	8.4237	1.83165	0.0005
DCLRE1B	3.04136	10.8163	1.83042	0.00055
TMEM201	3.19246	11.352	1.83021	0.00015
TOR4A	11.659	41.3704	1.82715	5e-05
RPP25	3.14418	11.1517	1.82651	0.0008
PODXL	13.1763	46.636	1.8235	5e-05
TUBB3	18.4355	65.071	1.81953	5e-05
MMP17	2.04064	7.19374	1.81772	0.00105
MST1P2	2.33214	8.22051	1.81757	0.0007
EXOC3-AS1	2.27422	8.01475	1.81729	0.0213
HIST2H2BC	13.773	48.4593	1.81494	0.0026
NOTCH3	6.06229	21.303	1.81313	5e-05
CCDC102A	3.28972	11.5463	1.81139	0.00055
ARHGAP22	2.45784	8.60852	1.80837	0.00045
C11orf86	4.41255	15.4504	1.80796	0.0012
TMC6	8.42976	29.3213	1.79839	5e-05
CDKN2D	5.39973	18.7684	1.79735	0.00095
CDCA3	3.12177	10.8421	1.79621	0.0025
LIG1	7.59504	26.3554	1.79497	5e-05
FAM229A	5.38226	18.6564	1.79338	0.0103
VWA1	2.48943	8.62815	1.79323	0.0001
EFNA3	4.00497	13.8709	1.7922	0.001
RABEP2	3.12704	10.8264	1.79168	0.0012
HBQ1	6.02166	20.8249	1.79008	0.0144
ZNF674-AS1	5.96264	20.5948	1.78826	0.00085
TACC3	9.69045	33.3195	1.78173	5e-05
FRAT2	4.52502	15.5551	1.78139	0.00045
DHCR24	11.4637	39.3477	1.7792	5e-05
PCOLCE	3.19012	10.8486	1.76582	0.00555
FAM109A	5.52865	18.7408	1.76119	0.0001
TSPYL2	5.57809	18.8728	1.75847	5e-05
TMEM151A	4.38481	14.8167	1.75664	0.0003
SLC19A1	4.51534	15.1785	1.74912	0.00035
RTN4RL1	2.04933	6.86949	1.74505	0.00075
LOC100287015	2.19806	7.36239	1.74394	0.00975
ANXA6	10.8451	36.2129	1.73946	5e-05
LRP8	4.65372	15.5358	1.73915	0.00025
CORO6	3.50386	11.626	1.73034	0.0138
PML	9.51144	31.5353	1.72923	5e-05
FA2H	12.5007	41.4218	1.72838	5e-05
SLC8B1	4.73903	15.6974	1.72786	5e-05
OLFM1	4.32767	14.3251	1.72689	0.0016
TNFRSF9	2.33593	7.72982	1.72644	0.0008
EPS8L1	2.36035	7.78788	1.72223	0.0026
HJURP	10.2751	33.8517	1.72007	5e-05
CDK5R2	2.97672	9.80398	1.71964	0.0023
ANKRD9	11.7004	38.421	1.71534	5e-05
CDC45	3.20055	10.4976	1.71367	0.00325
CEBPA-AS1	2.25429	7.39327	1.71354	0.0046
MKI67	6.68336	21.8942	1.7119	5e-05
SNRNP25	11.6234	38.076	1.71186	0.0001
NMB	2.97444	9.72011	1.70836	0.0207
BCL2A1	11.715	38.2785	1.70818	0.00165
NEURL1B	2.02194	6.60058	1.70686	0.0002
APOE	6.34092	20.6744	1.70508	0.00075
PANX2	4.39896	14.3401	1.70482	0.0001
C17orf53	2.8436	9.25623	1.7027	0.0011
TNFAIP3	12.0752	39.248	1.70057	5e-05
ETNK2	3.99454	12.9598	1.69794	0.0004
ATAD3A	7.00902	22.735	1.69763	5e-05
PLEKHO2	3.96415	12.8339	1.69488	5e-05
DGKQ	3.30438	10.6901	1.69382	5e-05
ABHD11	5.85891	18.9042	1.69	0.00055
PVRL1	3.28017	10.5672	1.68776	0.00015
MSX1	4.77329	15.3301	1.68331	0.00135
PBXIP1	8.10869	26.0398	1.68318	5e-05
CERS1	5.73148	18.4056	1.68317	5e-05
ZNF367	2.77985	8.92663	1.68311	0.0021
TMEM121	4.31469	13.8231	1.67976	0.0027
SYT13	2.21506	7.09637	1.67973	0.0004
ADCK3	10.8631	34.7645	1.67817	5e-05
RASA4	2.37091	7.56511	1.67392	0.0005
SP6	2.6744	8.52655	1.67275	0.00065
FAM89B	16.5653	52.7445	1.67086	5e-05
C16orf59	2.28172	7.2543	1.66871	0.0075
LOC100272217	3.28691	10.4444	1.66792	0.0027
CYP3A5	5.17858	16.4359	1.66622	0.00625
NUF2	5.47616	17.3691	1.66529	0.00065
DAXX	10.6293	33.6656	1.66322	5e-05
CCDC64	2.88743	9.13638	1.66184	0.0008
ZNF789	6.34878	20.0853	1.66159	0.00935
RASSF4	2.1835	6.89819	1.65957	0.0077
SNAPC2	10.6694	33.6728	1.6581	0.0001
GLMP	11.6406	36.7075	1.65692	0.00015
CBX2	6.05827	19.0972	1.65639	0.00075
CCNO	7.95413	25.0375	1.65432	0.00045
SH2B3	4.84874	15.2462	1.65277	5e-05
CROCCP2	8.57856	26.9295	1.65038	5e-05
DPF1	2.65819	8.33555	1.64883	0.0018
MYH14	5.28359	16.5478	1.64704	5e-05
LZTS3	6.48475	20.2319	1.64151	5e-05
TSEN54	10.4828	32.6647	1.63971	5e-05
CCDC85B	25.2111	78.4035	1.63686	5e-05
CHST12	4.71576	14.6492	1.63526	0.00085
SLC9A3R1	14.1006	43.8002	1.63518	5e-05
MCM4	9.26892	28.7424	1.63271	5e-05
SAMD1	10.6514	32.9939	1.63116	5e-05
ARID5A	2.72166	8.42503	1.63019	0.0019
SPRY2	11.6418	36.0111	1.62913	0.0002
SFN	30.3956	94.0003	1.6288	5e-05
ASF1B	3.39868	10.4813	1.62477	0.0061
P3H3	4.37393	13.4554	1.62119	0.00015
PITX1	10.8945	33.4538	1.61857	0.0088
MROH1	6.11905	18.7388	1.61465	0.00025
WDR62	5.62702	17.2084	1.61268	5e-05
YPEL2	5.64172	17.2478	1.61221	5e-05
HYAL2	8.24796	25.2079	1.61176	5e-05
RNF208	3.05263	9.3266	1.6113	0.03445
TMEM74B	7.15593	21.822	1.60857	0.00055
MPP2	2.30987	7.04322	1.60842	0.00055
HIST1H2BC	24.2055	73.7677	1.60765	0.00425
CPM	8.17124	24.8991	1.60747	5e-05
C19orf25	4.02522	12.2344	1.60381	0.0059
LRP3	12.1534	36.9216	1.60311	5e-05
H2AFX	14.3845	43.6354	1.60099	5e-05
DNAJB5	5.70246	17.2931	1.60054	0.00045
RASA3	4.15927	12.5967	1.59864	0.0001
SCN1B	13.9193	42.0008	1.59333	0.0001
HSPA8	34.8925	105.177	1.59182	5e-05
RAC3	13.2279	39.8692	1.59169	0.00025
FASN	21.8781	65.9116	1.59104	5e-05
OTX1	2.89223	8.71105	1.59067	0.00335
KCTD17	5.28791	15.9112	1.58927	0.00055
MAP3K8	5.62256	16.9088	1.58847	0.0002
BRI3BP	10.2598	30.7645	1.58426	0.0055
SPAG5	8.93168	26.7614	1.58315	5e-05
ZNF574	13.9613	41.7156	1.57915	5e-05
ADGRE1	2.22564	6.64431	1.5779	0.00835
NFKBIZ	9.7158	28.9631	1.57581	0.00675
COL6A2	11.7523	35.0331	1.57577	5e-05
C9orf116	5.57797	16.6014	1.57349	0.0223
PKMYT1	5.0778	15.0997	1.57224	0.00525
CLEC11A	4.4774	13.3021	1.57092	0.00275
AHDC1	6.36952	18.88	1.56761	5e-05
ZNF628	2.46425	7.29424	1.56561	0.0018
PLXNB3	2.57908	7.63401	1.56558	0.0001
CDKN1C	3.66403	10.8448	1.5655	0.00775
EID2B	9.54537	28.2456	1.56515	0.00105
HAPLN3	14.7798	43.7197	1.56466	0.00025
MON1A	2.3701	7.00484	1.56341	0.0069
SCO2	11.3502	33.4951	1.56124	0.0187
SNHG21	8.82188	25.99	1.5588	0.0214
C14orf80	7.3951	21.7057	1.55343	0.00015
PIK3CD	5.25654	15.4063	1.55133	0.02015
MNX1	6.87746	20.1095	1.54793	0.0003
VASH1	3.98941	11.664	1.54782	0.0001
GREB1	2.43776	7.12613	1.54756	0.0001
MIIP	6.64068	19.399	1.54658	0.0004
AMDHD2	4.23092	12.3541	1.54594	0.0063
SGSH	8.22332	24.0011	1.54531	0.0001
TRPM4	10.0115	29.1528	1.54198	5e-05
TCF7	2.62826	7.65283	1.54188	0.00325
MVD	12.786	37.1919	1.54043	5e-05
MXD4	7.6867	22.3419	1.53932	5e-05
RNASET2	9.62536	27.9413	1.53749	0.0011
THEM6	9.42781	27.3357	1.53579	5e-05
PDXP	7.35983	21.33	1.53514	0.0008
SH3TC1	2.88033	8.34381	1.53448	0.00035
ZDHHC8	5.44355	15.7314	1.53103	5e-05
RALGDS	8.635	24.9461	1.53055	5e-05
S1PR2	2.52859	7.29933	1.52943	0.00275
DIRAS1	2.15318	6.20839	1.52775	0.0031
MCM5	10.2117	29.4145	1.5263	5e-05
FBXL16	3.28446	9.45455	1.52535	0.00165
LOC728392	8.29025	23.8538	1.52473	0.00155
TMEM145	2.85794	8.22045	1.52424	0.01285
EVA1C	4.87991	14.0336	1.52396	0.001
VDR	4.19801	12.0546	1.52181	0.00025
BAIAP2	7.63032	21.9081	1.52165	0.0001
NXPH4	5.28482	15.1551	1.51988	0.00275
ATHL1	7.32016	20.9582	1.51757	5e-05
SMTN	9.11134	26.0825	1.51735	5e-05
PLXNA3	4.17696	11.9395	1.51522	5e-05
CSF1	14.6784	41.9297	1.51428	5e-05
NFE2L3	9.32707	26.6352	1.51384	0.0001
SCRN2	13.589	38.7957	1.51346	5e-05
ADRA2C	7.43502	21.1756	1.51	0.0008
PLD2	9.66054	27.5074	1.50964	5e-05
FAM43A	3.63487	10.3313	1.50704	0.0018
CCNB1	19.4693	55.1174	1.50131	5e-05
ARRDC3	15.2916	43.2804	1.50097	5e-05
SLC2A6	6.97501	19.7321	1.50027	0.0005
ABTB1	9.18435	25.9588	1.49898	0.0002
MARVELD1	12.2754	34.6912	1.4988	5e-05
CORO2A	3.37486	9.53325	1.49814	0.0002
WNT10B	2.48146	7.00767	1.49775	0.0091
HES1	17.6075	49.6639	1.49601	0.00025
GAS2L1	8.36369	23.5889	1.4959	0.00015
FLYWCH1	13.9121	39.2143	1.49504	5e-05
FSD1	6.05881	17.0676	1.49416	0.0006
ZNF341	3.26394	9.19425	1.49412	0.00075
PPFIA3	2.98246	8.39571	1.49315	0.0002
PHLDA2	30.1724	84.89	1.49236	0.00025
DUSP28	6.16925	17.3546	1.49215	0.03105
LINC00173	7.37741	20.7521	1.49207	0.04605
TSPAN7	3.62008	10.1798	1.49162	0.01385
SIX1	5.72823	16.1002	1.49092	0.0018
MEX3B	4.00496	11.2527	1.49041	0.00145
MRPL23	25.5092	71.6221	1.48939	0.0001
TOP1MT	13.911	39.0299	1.48836	5e-05
ATP13A2	9.45997	26.5203	1.48719	5e-05
MAGED1	22.367	62.6862	1.48678	5e-05
PKN3	5.70133	15.9577	1.48489	0.0012
RASSF10	3.39647	9.50613	1.48482	0.0022
CENPH	9.32677	26.0904	1.48407	0.00285
SLC6A6	26.2252	73.3073	1.483	5e-05
RGS10	16.9149	47.2121	1.48086	0.0007
MAPK7	5.48308	15.299	1.48037	0.0056
USP35	3.27448	9.13628	1.48034	0.0002
RBM14	10.5794	29.453	1.47716	0.00425
METRNL	12.4459	34.6226	1.47605	5e-05
PIK3IP1	4.90233	13.6169	1.47386	0.00125
CEP250	5.7134	15.8628	1.47323	5e-05
CENPU	2.97241	8.2317	1.46956	0.0312
FLJ32255	4.04327	11.1825	1.46764	0.00285
FGFBP3	2.32725	6.42692	1.4655	0.0128
RELT	5.42336	14.9733	1.46513	0.00045
ING1	7.12056	19.6505	1.4645	0.0007
NEK2	8.99721	24.8039	1.46302	0.00065
FAM83D	7.316	20.1499	1.46165	0.0005
PGP	6.70262	18.4588	1.46151	0.00035
CENPA	5.26402	14.4659	1.45842	0.0096
TNIP2	17.4403	47.9024	1.45767	5e-05
STX1B	2.63911	7.24033	1.456	0.00085
HMGA2	15.3615	42.1151	1.45502	5e-05
RTEL1	3.21516	8.81324	1.45478	0.0263
KANK3	2.91395	7.98552	1.45441	0.00315
TBX2	3.27363	8.96459	1.45335	0.0016
MIS18A	8.18576	22.4161	1.45334	0.0028
ZDHHC12	16.3561	44.7672	1.45261	0.0045
SLC4A11	7.24019	19.7763	1.44967	0.0002
NOA1	13.1209	35.7673	1.44677	5e-05
ARHGAP5-AS1	8.51807	23.1556	1.44276	0.0049
FNDC4	3.10334	8.43318	1.44226	0.00955
SHANK3	3.08568	8.38219	1.44174	5e-05
DSCC1	2.5541	6.93714	1.44153	0.0237
NT5DC2	13.788	37.3979	1.43955	0.0001
MXRA8	2.01439	5.45782	1.43798	0.0193
SSSCA1	19.9528	54.0351	1.43731	0.00045
MAPK11	7.37242	19.958	1.43676	0.0005
GFPT2	14.7787	39.9829	1.43587	5e-05
PHF13	9.19397	24.8524	1.43463	5e-05
TIMELESS	7.96887	21.5401	1.43458	5e-05
TWIST1	4.64758	12.5582	1.43407	0.00725
NFKBIA	36.0512	97.0453	1.42861	5e-05
NT5M	8.27363	22.2604	1.42789	0.0016
IGFBP6	30.1805	81.1875	1.42764	5e-05
2018-03-01	2.31411	6.22361	1.4273	0.0187
PRR5	7.8255	21.0394	1.42684	0.00325
KIF21B	2.75754	7.40264	1.42466	0.0001
IRX3	4.27331	11.4522	1.4222	0.00355
GINS1	9.09793	24.372	1.42162	0.0005
HRK	2.4324	6.51536	1.42146	0.03845
UBTD1	11.0181	29.5115	1.4214	0.0004
CLDN23	3.53156	9.45327	1.42051	0.0067
UBL7-AS1	2.90742	7.77823	1.4197	0.04595
FER1L4	3.78892	10.1324	1.41911	0.0001
CDCA7	12.7307	34.0295	1.41847	0.0002
NKX2-8	3.90083	10.4146	1.41675	0.01315
NTNG2	2.88199	7.69367	1.41661	0.005
TMEM8B	6.86192	18.299	1.41508	0.0007
FAM20C	7.22582	19.2595	1.41434	0.0003
IRF1	11.7602	31.33	1.41363	0.0001
FBXL6	8.39969	22.3755	1.41351	0.0011
AFAP1L1	2.21573	5.8959	1.41193	0.0018
ZNF579	13.1802	35.0234	1.40994	5e-05
PASK	3.19006	8.47486	1.40961	0.0281
DTNBP1	5.53616	14.6997	1.40883	0.0033
PRKAR2B	4.76189	12.6417	1.40858	0.00275
LRFN4	16.3471	43.3185	1.40595	0.00155
FLT4	2.55223	6.75992	1.40525	0.001
RRP7BP	2.2861	6.04445	1.40272	0.0092
GFOD2	11.3199	29.9216	1.40233	0.0001
TRADD	10.9551	28.9259	1.40076	0.0011
NKX2-1	2.1481	5.67044	1.4004	0.02295
VAMP1	5.20418	13.7353	1.40014	0.0048
STK10	6.46502	17.0533	1.39932	5e-05
ZNF503	7.14556	18.8426	1.39888	0.00035
GLI4	13.6047	35.866	1.39851	0.0011
KLHL21	11.4297	30.1299	1.39841	5e-05
ST3GAL4	7.48154	19.7161	1.39796	0.0014
SYP	3.34277	8.80341	1.39702	0.00435
CKAP2L	2.0962	5.50965	1.39419	0.005
DNASE1L1	12.0996	31.7488	1.39175	0.029
PPM1F	7.96312	20.878	1.39058	5e-05
GAMT	16.3847	42.9542	1.39045	0.0007
ITGB3	3.43224	8.99388	1.38979	0.0008
GM2A	12.2114	31.9963	1.38968	0.00015
SLC25A28	10.3583	27.1286	1.38903	0.00035
SHROOM1	3.48174	9.11755	1.38884	0.00135
KIF4A	6.85907	17.9603	1.38873	5e-05
GUCA1B	3.07538	8.05192	1.38857	0.00665
CCNF	2.87849	7.532	1.38772	0.0011
PPP2R5D	13.261	34.6643	1.38626	0.0008
ESRG	5.29284	13.8314	1.38583	0.00355
CEACAM6	12.2506	32.0118	1.38575	0.0003
FAAP24	6.89053	17.9835	1.38399	0.0021
FANCG	6.4048	16.7071	1.38324	0.00065
FPGS	16.0666	41.8738	1.38198	5e-05
LMNB1	10.5553	27.5085	1.38191	0.00025
MCM3	9.93979	25.8369	1.37815	5e-05
PRIM2	4.83831	12.5632	1.37663	0.00885
LY6G5B	6.89037	17.8828	1.37592	0.03875
SOX13	6.06325	15.7254	1.37493	5e-05
CAPN10	7.67752	19.9034	1.3743	0.00015
ANGPTL4	27.5448	71.3223	1.37257	0.0001
PTK6	2.41716	6.25707	1.37218	0.00915
ZNF74	3.75394	9.7171	1.37212	0.0013
FAM189B	11.0683	28.6487	1.37204	0.0001
HDAC10	3.7977	9.81975	1.37056	0.00255
CHAF1A	5.16457	13.3456	1.36964	0.00015
OXTR	5.68283	14.6793	1.3691	0.0012
IDH2	18.6436	48.0713	1.36649	0.00025
SIPA1	6.54138	16.852	1.36525	0.00035
KCNK6	6.03944	15.5558	1.36497	0.00155
RASD2	2.48432	6.39565	1.36424	0.01115
HMOX1	42.6927	109.863	1.36364	5e-05
GTSE1	4.80169	12.3486	1.36273	0.00235
CRELD2	12.4449	31.9854	1.36186	0.0005
SFRP1	13.5067	34.7051	1.36147	5e-05
DUSP7	8.08633	20.7673	1.36075	0.00015
ADCY1	4.73012	12.1345	1.35917	0.00865
GPR3	3.68455	9.44543	1.35813	0.01465
TBCD	12.9611	33.2164	1.35771	5e-05
ZFP36	35.0371	89.6396	1.35525	5e-05
STRA13	21.4178	54.724	1.35336	0.00105
TMEM53	2.1141	5.40117	1.35323	0.01755
TBX1	2.10551	5.37858	1.35305	0.0433
DKFZP434I0714	2.3273	5.94128	1.35211	0.01305
ZNF267	12.587	32.1121	1.35119	0.00015
LMNB2	20.716	52.849	1.35113	5e-05
DPY19L2P2	2.98972	7.62608	1.35093	0.00485
RGS12	3.05275	7.78349	1.35031	0.0014
ZIC2	6.04872	15.4112	1.34928	0.00125
ARMC5	4.70949	11.9831	1.34736	0.0011
SAC3D1	15.8221	40.2477	1.34697	0.00055
LPPR3	6.89796	17.5426	1.34662	0.00085
UBAC1	13.2639	33.7153	1.3459	0.00015
CROCC	2.18295	5.54327	1.34446	0.0006
ARL4D	15.1685	38.4602	1.34229	0.00065
CAPG	13.3796	33.9222	1.3422	0.00055
PGF	6.28973	15.9245	1.34017	0.0026
RBM38	13.0391	32.9883	1.33911	0.00015
TRAIP	2.13802	5.40827	1.3389	0.03
FBXW10	2.61496	6.61369	1.33867	0.0067
MLKL	7.24031	18.3079	1.33835	0.0011
SPACA6P	2.40798	6.0877	1.33807	0.0165
GADD45GIP1	24.3124	61.4277	1.33719	0.00085
FGFRL1	8.44052	21.325	1.33714	0.00015
NRBP2	10.9543	27.6629	1.33646	5e-05
ST6GALNAC4	10.4693	26.4373	1.33641	0.0009
TPPP	2.27977	5.74899	1.33442	0.0016
USH1C	4.01076	10.1124	1.33418	0.00305
TFAP4	7.50056	18.8942	1.33287	0.0012
TINCR	2.14745	5.40696	1.33219	0.00685
GBX2	2.74721	6.91383	1.33152	0.0297
TPST2	7.52095	18.9161	1.33063	0.0026
FRS3	3.04896	7.66645	1.33024	0.00895
NARF	16.7477	42.0521	1.32821	0.00015
HMGB2	21.7464	54.5305	1.32628	0.00035
CDCA5	8.44806	21.1755	1.3257	0.00105
RPUSD4	7.71662	19.3397	1.32553	0.0007
RMI2	8.4919	21.2724	1.32483	0.0058
TBC1D2	9.45297	23.6401	1.3224	0.0001
HRAT92	2.39182	5.97984	1.322	0.00665
E2F7	7.94928	19.8684	1.32158	0.00035
BRAT1	11.8483	29.5826	1.32007	5e-05
C11orf68	24.8568	62.0612	1.32005	5e-05
DLL3	5.31519	13.2537	1.3182	0.0059
ACHE	5.50384	13.7189	1.31766	0.00235
CLIP2	14.5686	36.3111	1.31755	5e-05
SLC25A29	9.40106	23.4246	1.31713	0.0003
FAM102A	23.7951	59.2422	1.31596	5e-05
ARHGDIB	3.06411	7.62324	1.31494	0.0473
ZFP64	9.66899	24.0454	1.31432	0.0002
ATG2A	8.75974	21.7799	1.31404	5e-05
SGOL1	4.44256	11.0429	1.31366	0.00815
PANK4	7.9382	19.703	1.31153	0.00075
CEACAM1	4.16191	10.3259	1.31094	0.0299
PPP1R18	16.3931	40.6662	1.31074	5e-05
PDP1	8.08408	20.0486	1.31034	0.0005
NEFL	12.6716	31.408	1.30953	5e-05
TP73-AS1	2.40367	5.95131	1.30797	0.0027
TMEM132A	23.7521	58.7982	1.30772	5e-05
NGEF	9.1752	22.6764	1.30538	0.0002
CASKIN1	4.60377	11.3761	1.30512	0.01755
RTN2	9.09845	22.4624	1.30382	0.00515
LSS	9.43115	23.2822	1.30372	0.0001
MED25	13.3995	33.0695	1.30333	5e-05
ANKRD39	8.5767	21.1636	1.30309	0.00805
BDKRB2	2.61247	6.44173	1.30204	0.0058
ATG16L2	3.13856	7.73882	1.30201	0.0094
SNHG3	15.128	37.2751	1.30099	0.0114
NECAB3	8.13018	20.0217	1.30021	0.00185
IER2	36.4145	89.6664	1.30005	5e-05
SLC25A10	11.2964	27.7785	1.2981	0.0008
AGAP2-AS1	13.6639	33.5874	1.29755	0.0021
SLC1A1	3.04551	7.4853	1.29738	0.0073
DNMT3B	4.43276	10.8937	1.29721	0.00165
TMCO6	6.45338	15.8569	1.29699	0.02785
TFAP2A	16.1277	39.6134	1.29645	0.00015
JPH3	3.87641	9.52022	1.29627	0.0064
P2RY1	2.3066	5.66319	1.29584	0.02545
UBALD2	18.8984	46.3586	1.29457	0.0002
BATF2	2.30505	5.65168	1.29388	0.0285
LPCAT4	18.639	45.6791	1.29321	0.00035
AMPD3	7.60003	18.6219	1.29293	0.0005
CCNE1	13.5724	33.2135	1.2911	0.0008
ATAT1	5.87469	14.3625	1.28972	0.00535
ARHGAP27	9.04674	22.1011	1.28865	0.0006
PIK3R2	11.2398	27.4526	1.28833	5e-05
DDX11	6.60351	16.1274	1.28821	0.0002
ADGRB2	4.7182	11.5218	1.28805	0.0005
NAT8L	6.03367	14.7217	1.28684	0.0001
TRIP13	13.4619	32.8461	1.28684	0.00035
PLAU	40.883	99.7049	1.28616	5e-05
EXTL3	10.1731	24.8047	1.28586	0.0001
KAZN	2.42941	5.92322	1.28577	0.01855
SOD2	45.1394	109.972	1.28467	5e-05
GRIN2D	10.2363	24.9346	1.28446	0.0001
PSRC1	5.51473	13.4285	1.28393	0.00455
PLXND1	14.1862	34.526	1.2832	5e-05
OSR1	2.63888	6.41701	1.28198	0.0307
PLCB3	7.07157	17.1953	1.28192	0.00025
NTHL1	17.0347	41.3769	1.28035	0.00085
RAB40B	6.94475	16.8636	1.27992	0.00515
HOMER3	14.6036	35.4575	1.27977	0.00075
MFI2	27.8529	67.618	1.27958	5e-05
SDF2L1	21.7498	52.7768	1.2789	0.0013
CAMKK1	5.16671	12.5314	1.27822	0.00085
ZNF488	3.89177	9.43614	1.27777	0.0052
HIC2	3.32505	8.05535	1.27657	0.00085
GALNT6	2.32436	5.63076	1.2765	0.01015
CA8	11.9072	28.8437	1.27642	0.00165
KLHDC4	10.6542	25.7703	1.27429	0.0005
GTPBP3	8.86387	21.4223	1.27311	0.0009
HS3ST6	5.87527	14.1948	1.27264	0.0224
CNTROB	10.4744	25.2971	1.2721	5e-05
F12	6.78333	16.3717	1.27114	0.00335
SH3GLB2	13.2889	32.0672	1.27088	0.0003
KAZALD1	2.04728	4.93941	1.27063	0.02035
SCARA3	12.8698	31.0057	1.26854	5e-05
CCDC167	13.6924	32.9751	1.268	0.013
NUMBL	14.8269	35.7065	1.26797	5e-05
SLBP	16.3353	39.3337	1.26778	0.00035
MYO9B	8.87333	21.3536	1.26693	5e-05
GIT1	21.3687	51.3981	1.26622	5e-05
NDE1	7.5856	18.2438	1.26607	0.0015
CLP1	15.842	38.0656	1.26473	0.0006
OSBPL5	4.77297	11.4669	1.26452	0.00085
CXXC1	9.46534	22.7192	1.26319	0.00045
SLC44A2	10.9489	26.2772	1.26303	0.00035
RDH13	7.62444	18.257	1.25975	0.0016
WNT9A	3.68425	8.81734	1.25897	0.0308
CAMSAP3	4.58967	10.9839	1.25893	0.00085
SERPINF2	2.26897	5.42979	1.25886	0.0283
B4GAT1	11.1115	26.581	1.25834	0.0009
KIF3C	18.3311	43.7706	1.25567	0.0001
SEMA4B	23.9975	57.2993	1.25563	5e-05
MICA	14.3935	34.348	1.25481	0.0012
PREX1	4.81239	11.4819	1.25454	0.00015
CD276	12.0228	28.678	1.25417	0.0002
IMPA2	10.8449	25.8569	1.25353	0.0021
HLA-F	5.97721	14.248	1.25322	0.01415
BOP1	27.2849	64.9811	1.25192	5e-05
ANKRD13B	8.91018	21.218	1.25176	0.0008
C15orf39	7.37041	17.5337	1.25031	0.0004
MCM7	23.2632	55.256	1.24808	0.0023
SPTBN4	3.01836	7.15587	1.24536	0.00815
E4F1	8.61337	20.4163	1.24507	0.0004
PPARGC1B	2.28415	5.41175	1.24444	0.001
MAPK12	10.275	24.3413	1.24427	0.0018
CBX7	3.49249	8.27077	1.24377	0.0031
NSMF	13.5754	32.1464	1.24366	0.00015
MAPT	5.8974	13.9526	1.24239	0.0003
SLC27A1	5.54952	13.1253	1.24191	0.0012
ALOX5	2.5949	6.13112	1.24047	0.01505
MMP2	7.0722	16.691	1.23884	0.001
SPHK1	18.366	43.3291	1.2383	0.0002
URB1-AS1	12.2172	28.8183	1.23807	0.01205
MAGEE1	2.40264	5.66232	1.23677	0.01085
EHD1	35.5695	83.8038	1.23637	5e-05
GALNT11	12.1159	28.5236	1.23526	0.00035
BTN3A2	4.74585	11.1715	1.23509	0.0016
CORO7	6.99224	16.4512	1.23436	0.00825
PSMB6	40.4476	95.1447	1.23407	0.00035
ADAMTS7	8.94879	21.0362	1.23311	0.0002
LIMK1	19.8807	46.7234	1.23277	5e-05
BRD9	13.7101	32.1569	1.22989	0.00015
RAB27B	8.95675	20.9957	1.22905	0.00045
KNSTRN	9.40575	22.0349	1.22818	0.00375
PRPS2	17.9444	42.0324	1.22797	0.0005
PNKD	29.5865	69.2621	1.22713	0.02675
TBC1D10B	11.943	27.949	1.22664	0.00015
GLRX5	28.9366	67.7095	1.22646	0.0006
MEX3A	2.39476	5.60191	1.22604	0.0035
UNC119	18.0611	42.2467	1.22596	0.00135
CA5BP1	7.92354	18.5228	1.22508	0.02315
ZNF771	3.43519	8.02958	1.22493	0.0497
ZNF205	8.64912	20.1941	1.22331	0.00185
CPNE7	13.1372	30.6682	1.22308	0.00065
MKRN3	2.12711	4.96544	1.22303	0.03285
SLC16A3	23.8858	55.7153	1.22192	0.00025
MGAT5	6.37538	14.8694	1.22176	0.0001
FEN1	11.7997	27.5088	1.22114	0.0006
TICAM1	7.57359	17.6547	1.221	0.00135
POLR3G	7.2653	16.9278	1.2203	0.0039
HDGFRP2	15.5289	36.1788	1.22019	5e-05
HOMER2	9.74106	22.646	1.21711	0.0018
VSIG10L	5.85871	13.6169	1.21674	0.0023
A4GALT	8.11899	18.8535	1.21546	0.00225
OGFR	15.5008	35.9891	1.21522	0.00035
ZFP36L2	13.2411	30.7412	1.21515	0.00035
CASZ1	2.96055	6.86949	1.21434	0.00175
WNT7B	26.9853	62.5694	1.21329	5e-05
SH3BP2	3.00798	6.97222	1.21282	0.00125
PBK	12.8067	29.683	1.21274	0.00175
LINC01089	4.15238	9.62203	1.2124	0.03365
CLUH	23.1674	53.6432	1.2113	5e-05
POMGNT2	6.50626	15.0595	1.21078	0.0024
ALS2CL	6.67927	15.4581	1.2106	0.00045
DEDD2	29.2951	67.7482	1.20952	0.0001
ACAP3	6.68602	15.4511	1.20849	0.0007
C8orf82	13.5153	31.2249	1.2081	0.0282
LGALS3BP	28.4393	65.6523	1.20696	5e-05
IRX2	5.15115	11.8877	1.2065	0.00635
SDC3	6.71731	15.4939	1.20575	0.00025
UCKL1	14.8458	34.2369	1.2055	0.0282
ITGB4	28.3471	65.3623	1.20526	5e-05
ZNF668	7.69893	17.7463	1.20479	0.0021
TMEM92	3.69831	8.52308	1.20451	0.0096
PLAUR	30.194	69.4984	1.20272	0.00015
PLIN3	29.6479	68.2217	1.2023	5e-05
NUDT8	12.3381	28.3269	1.19905	0.01205
MYD88	7.74586	17.7644	1.19749	0.0017
RPUSD1	9.02293	20.6675	1.19569	0.00175
FAM132B	2.68404	6.14296	1.19453	0.0145
CCDC51	10.359	23.7069	1.19442	0.00335
TWF2	27.8554	63.7303	1.19402	0.00035
HPCAL1	31.3593	71.7284	1.19365	0.0001
POLG	17.4761	39.9701	1.19354	0.0008
ATP2A1	2.86104	6.53764	1.19223	0.03325
ETV3	9.50537	21.7092	1.19149	0.00305
LRCH4	6.72046	15.3475	1.19137	0.00115
NCBP2-AS2	10.789	24.6383	1.19134	0.00585
MN1	2.32171	5.29939	1.19064	0.00355
ID1	50.7122	115.745	1.19055	0.00035
NOD1	3.25759	7.42676	1.18893	0.00725
BIN1	8.50981	19.3978	1.1887	0.0017
OLFML2A	5.86902	13.3776	1.18863	0.00055
TSSK3	7.32216	16.6871	1.18839	0.0137
KCNF1	4.43034	10.0966	1.18838	0.0103
DNAAF3	4.64657	10.5866	1.188	0.01045
PAFAH1B3	29.456	67.078	1.18728	0.0013
CRLF1	4.63229	10.5475	1.18711	0.0169
PLCD1	4.66163	10.6118	1.18677	0.0037
ZNF692	11.8241	26.9032	1.18605	0.00135
THOP1	13.9501	31.7358	1.18584	0.0002
TMEM160	27.6112	62.8115	1.18577	0.0089
SLC22A17	7.98455	18.155	1.18508	0.0033
CDPF1	6.39545	14.5409	1.185	0.01275
TCF7L1	4.75834	10.8186	1.18498	0.00675
AZIN2	2.70923	6.15854	1.18471	0.0442
SRD5A3	2.91724	6.62858	1.1841	0.0138
FAM50B	2.58338	5.86989	1.18408	0.04785
CCHCR1	4.97109	11.286	1.1829	0.0039
PROCA1	2.97183	6.74295	1.18203	0.03575
SRRM3	3.56615	8.08994	1.18176	0.00455
MAP4K2	6.0293	13.6651	1.18044	0.0023
RBM19	10.857	24.5903	1.17946	0.0003
FAM131A	6.62677	14.989	1.17752	0.0061
QPCTL	10.408	23.5392	1.17737	0.0019
GGT8P	10.7091	24.2167	1.17717	0.00055
FADS2	27.1877	61.4239	1.17585	0.0053
GIPR	5.95956	13.4626	1.17568	0.0017
TRIOBP	17.464	39.4409	1.17531	0.00085
CTSV	2.3486	5.30236	1.17483	0.01435
DDX54	17.7285	40.018	1.17458	5e-05
PADI2	3.0352	6.84001	1.17221	0.0104
HS3ST3B1	2.18978	4.93463	1.17216	0.02355
FOXF2	11.7042	26.3715	1.17195	0.0031
TCEAL3	7.28648	16.4145	1.17167	0.0106
ZFYVE27	13.4039	30.1766	1.17078	0.00075
GATM	2.54464	5.72654	1.1702	0.04855
GSDMD	4.79819	10.7958	1.1699	0.0087
NUDT18	10.6422	23.9343	1.16928	0.00255
FARSA	22.0578	49.6022	1.16911	0.0003
PTPRS	15.8716	35.6749	1.16846	5e-05
PIM3	29.7872	66.9427	1.16824	5e-05
METTL7B	8.45437	18.9933	1.16772	0.0156
CYP2S1	24.8966	55.93	1.16767	0.00015
POLRMT	20.6392	46.3576	1.16742	0.00015
NEIL2	11.8878	26.6959	1.16714	0.00185
JAG2	10.8734	24.4145	1.16693	0.0002
PTPN18	6.70165	15.0343	1.16567	0.0011
CD70	26.8815	60.1985	1.16312	0.00275
DPP3	12.4617	27.8893	1.16221	0.0026
SDHAP2	3.10837	6.95582	1.16206	0.0235
SSBP4	15.1795	33.9547	1.16149	0.0055
CCDC94	7.0914	15.8567	1.16095	0.0075
ISOC2	22.1522	49.5211	1.16059	0.002
KIF15	2.02673	4.52718	1.15946	0.0174
RNASEH2A	17.3648	38.7834	1.15927	0.0026
CALB2	8.06049	17.9804	1.15748	0.00775
TCF3	15.9899	35.6679	1.15747	0.00015
RHBDL1	3.42214	7.61936	1.15477	0.0461
RAB11FIP4	4.14273	9.21723	1.15375	0.00055
LOC113230	5.22281	11.6145	1.15303	0.02805
SSH3	10.2394	22.756	1.15212	0.0008
FIBCD1	3.32364	7.38569	1.15197	0.0098
RUNDC3A-AS1	2.54783	5.65718	1.15081	0.0121
SGSM2	10.4277	23.1509	1.15065	0.00025
ARL14	9.89917	21.9671	1.14996	0.0172
MAD2L1	18.843	41.7998	1.14947	0.00525
SIRT7	21.5598	47.8115	1.14901	0.00075
APBA2	8.37439	18.5647	1.14851	0.0006
POMGNT1	17.2676	38.2484	1.14734	0.00035
PALD1	4.80528	10.6391	1.14668	0.00105
VPS51	16.0446	35.5141	1.1463	0.00165
FAM73B	5.58218	12.345	1.14503	0.002
INCENP	7.27359	16.0849	1.14496	0.0008
SPIRE2	5.33236	11.7887	1.14456	0.0043
HES2	3.89451	8.60638	1.14396	0.00425
PTRH1	17.6763	39.0342	1.14292	0.0101
TMEM102	6.71018	14.8174	1.14287	0.0111
C2CD2L	4.09992	9.05213	1.14266	0.0057
CCDC9	18.3697	40.5348	1.14183	0.00035
PPP1R14A	35.2436	77.6915	1.1404	0.0014
SLC45A3	4.89139	10.7812	1.1402	0.00625
DOCK10	8.04499	17.717	1.13897	0.0005
SHPK	7.30975	16.078	1.13719	0.01135
ZNF280A	3.45614	7.60004	1.13684	0.03535
FAM195A	19.6334	43.1679	1.13665	0.0038
RHOT2	20.1801	44.3372	1.13558	0.00035
OPLAH	4.61495	10.1365	1.13517	0.0027
IQGAP3	6.4295	14.1211	1.13507	0.00055
CACTIN	9.59932	21.082	1.135	0.00095
PPM1M	5.7942	12.7241	1.13488	0.00825
TGFB1	29.2947	64.3247	1.13473	0.00015
CACNG4	6.62756	14.5423	1.1337	0.0034
CIT	5.05061	11.0793	1.13334	0.0005
CCNB2	24.4741	53.6274	1.13171	0.0015
STEAP3	13.6948	30.0014	1.1314	0.00025
DPYSL3	11.2471	24.637	1.13127	0.0005
RIPK4	13.9217	30.4917	1.13108	0.00035
SDHAP1	3.49547	7.65427	1.13078	0.01675
CAPN15	14.0101	30.6684	1.13029	0.0002
SH2B1	10.8407	23.7125	1.12919	0.0009
IGFBP2	25.917	56.6619	1.12848	0.00065
C6orf141	8.06788	17.6354	1.12821	0.00785
RNF215	14.9823	32.746	1.12806	0.00115
AGER	3.0598	6.68557	1.12761	0.04005
ACSS1	5.43971	11.8819	1.12717	0.00325
AGPAT2	31.3383	68.4232	1.12656	0.00025
ZNF467	5.57959	12.1796	1.12624	0.01385
BCL7C	16.7779	36.6169	1.12595	0.0054
SRPX2	2.89974	6.32356	1.12481	0.03515
STMN1	31.6218	68.8586	1.12272	0.0011
GSTO1	36.5673	79.4893	1.12021	0.0016
BATF3	6.17973	13.4278	1.11961	0.0236
FOXM1	12.2022	26.5044	1.11909	0.0064
ZNF697	4.77872	10.3774	1.11875	0.0042
NFKBIE	10.1494	22.0351	1.11841	0.0016
SOX9	13.2666	28.7951	1.11802	0.0005
RGS19	12.1347	26.3288	1.11751	0.004
2018-09-06	7.26002	15.7501	1.11731	0.0025
CACNB3	11.9458	25.9138	1.11722	0.0016
NOTCH1	5.22076	11.3186	1.11637	0.00025
IER3	50.1274	108.576	1.11503	0.0005
ZEB1-AS1	6.30256	13.6465	1.11453	0.0236
SPP1	34.4418	74.5394	1.11384	0.00065
JUND	32.4068	70.0838	1.11279	0.00065
C3orf58	6.7627	14.6247	1.11274	0.00735
MFSD2A	3.89189	8.41615	1.11269	0.0196
HAGHL	11.079	23.9385	1.11151	0.00755
CRMP1	2.99777	6.47263	1.11046	0.0158
AK5	2.66333	5.74623	1.10939	0.0231
RNF126	17.1897	37.0873	1.10938	0.00255
THAP4	24.6208	53.117	1.10929	0.0025
ZWINT	8.49777	18.3295	1.10901	0.0064
KIAA2013	18.7828	40.4997	1.1085	0.0006
HCN2	15.4384	33.2791	1.10809	0.0006
BMF	2.05525	4.42479	1.10629	0.01885
INPP5E	7.5707	16.291	1.10557	0.0021
HSPA2	11.4552	24.6363	1.10478	0.00205
TSPO	44.2094	95.0731	1.10469	0.00085
ANKRD13D	11.729	25.223	1.10466	0.0025
TCIRG1	27.4179	58.9239	1.10374	0.0001
CDH24	5.85636	12.5824	1.10333	0.00365
CECR5	14.3472	30.8192	1.10306	0.00365
NBEAL2	12.4297	26.6985	1.10297	0.0001
PDCD2L	25.4683	54.682	1.10236	0.00295
NAB2	10.8819	23.3614	1.1022	0.0282
C1QL1	15.3716	32.9843	1.10151	0.0044
BCAR1	21.6641	46.4837	1.10142	0.00025
LIN7B	11.662	24.9913	1.0996	0.03465
TNFSF9	18.7808	40.2305	1.09904	0.00325
SUV39H1	5.55725	11.8982	1.09831	0.00595
DHCR7	30.0798	64.3974	1.09821	0.0002
FBXL15	7.73865	16.5617	1.0977	0.0105
TBL3	15.8804	33.9772	1.09732	0.00125
FAM58A	18.0066	38.5251	1.09728	0.00415
FUT11	6.19417	13.2521	1.09724	0.0136
ZNF414	4.75467	10.1644	1.0961	0.039
HMG20B	25.893	55.3291	1.09548	0.0008
WBSCR27	12.2518	26.1717	1.09501	0.0143
2018-09-03	3.17423	6.77976	1.09483	0.01805
PLEKHH3	10.3695	22.1479	1.09482	0.00195
CGREF1	8.10483	17.3	1.09392	0.02135
HERC5	2.92839	6.25048	1.09386	0.02665
SNPH	6.54615	13.9662	1.09322	0.0013
MOSPD3	13.7534	29.3405	1.0931	0.0096
DPYSL5	4.03074	8.59877	1.09309	0.003
MAPKBP1	4.46272	9.51994	1.09303	0.00155
DUSP8	8.3876	17.8873	1.0926	0.00225
TSR3	31.1827	66.4952	1.0925	0.00485
SEMA3B	16.5037	35.1881	1.0923	0.00095
JAK3	2.7648	5.89488	1.09229	0.01305
DBN1	26.8713	57.2795	1.09195	0.0002
PVRL4	8.02438	17.0934	1.09098	0.00295
HIBCH	10.6184	22.6174	1.09086	0.00885
TYRO3	4.97319	10.5912	1.09062	0.0048
TNK2	8.65459	18.4307	1.09057	0.0012
MAPK8IP2	2.70977	5.76893	1.09013	0.0196
SLC25A1	30.1393	64.1289	1.08933	0.00065
C6orf1	26.8238	57.071	1.08924	0.00415
MAN1B1-AS1	5.25368	11.1744	1.0888	0.02575
PCSK1N	34.7835	73.9646	1.08843	0.0027
BAHD1	6.19982	13.18	1.08805	0.00305
RASGEF1A	3.97604	8.44876	1.08741	0.0088
ALDH1A3	20.2122	42.9435	1.08721	0.00045
HCN3	3.64763	7.74825	1.08691	0.0192
XDH	4.25126	9.02906	1.08668	0.00405
TNFRSF11A	3.2131	6.82341	1.08653	0.01225
MPP1	6.60533	14.0239	1.08618	0.0105
OAS3	10.7274	22.7684	1.08573	0.0005
CEBPD	20.1577	42.7	1.08291	0.00405
TRIM11	16.3009	34.5269	1.08277	0.0006
GRK6	12.5166	26.5011	1.08221	0.0176
ZNF823	3.33363	7.04702	1.07992	0.03155
DGKZ	12.1367	25.6549	1.07985	0.00045
GLCCI1	2.04875	4.32954	1.07947	0.0269
IL12A	5.23526	11.0613	1.07919	0.0474
MAPK8IP1	5.74896	12.1442	1.07889	0.0044
HERC2P7	8.84197	18.6746	1.07863	0.01685
MVK	9.30202	19.6412	1.07827	0.00665
FAM129B	33.844	71.4199	1.07742	0.0001
DDX39A	28.0353	59.098	1.07586	0.00115
ECSIT	15.8655	33.4437	1.07584	0.00755
FAM213B	6.3774	13.4247	1.07385	0.0079
CERS4	6.53998	13.7601	1.07313	0.0158
SLC25A22	13.935	29.304	1.07239	0.01055
SHC2	3.54724	7.45745	1.07199	0.0235
SDHAF1	21.4722	45.1126	1.07106	0.00355
FAH	13.4373	28.2255	1.07075	0.00475
YIF1A	36.6431	76.9603	1.07057	0.001
SLC29A4	10.6167	22.291	1.07013	0.00245
TRIM8	23.2621	48.8382	1.07003	0.0007
LRRC8A	23.6282	49.5926	1.06962	0.00045
PPP1R26	11.611	24.3563	1.06881	0.0009
HDAC5	7.88413	16.534	1.06841	0.00105
SLC6A8	10.7817	22.5827	1.06664	0.00155
CEP72	3.87583	8.1127	1.06568	0.0214
STK11	17.9309	37.5209	1.06524	0.00075
ZNF783	5.13475	10.7374	1.06427	0.00475
FAM193B	10.0822	21.082	1.0642	0.00145
CDK2	17.7257	37.0582	1.06395	0.00205
B3GNT3	6.18383	12.9237	1.06345	0.0083
HCFC1	10.7348	22.4237	1.06272	0.00035
NIN	8.48392	17.7217	1.06272	0.0005
ST6GAL1	4.06915	8.4902	1.06107	0.0077
RCC1	16.5949	34.6178	1.06077	0.00415
IGSF8	9.26753	19.3243	1.06016	0.00485
RAB3IL1	7.99924	16.6525	1.0578	0.0039
MGAT4B	35.8106	74.4583	1.05605	0.0182
PAXIP1-AS1	7.43285	15.4533	1.05593	0.0146
LRWD1	15.0763	31.3422	1.05582	0.0055
ADAMTSL5	2.87506	5.97497	1.05534	0.03535
GPS2	24.3376	50.5719	1.05515	0.00385
PLK3	14.6738	30.4895	1.05507	0.0037
BCKDK	17.4599	36.2731	1.05485	0.00165
FABP5	42.6869	88.6733	1.05471	0.0042
GPSM1	11.0666	22.9877	1.05465	0.002
SLC29A2	7.03126	14.5901	1.05313	0.00825
CDCA8	9.19117	19.0487	1.05137	0.00455
GAL3ST1	7.63182	15.8056	1.05034	0.0208
C14orf132	3.08836	6.38754	1.04842	0.0106
SLC4A3	3.09679	6.40337	1.04806	0.01015
SYNGR1	8.30469	17.1662	1.04757	0.02375
ADRA1D	3.96563	8.19251	1.04676	0.0275
SPG7	25.2593	52.164	1.04624	0.00025
ANKRD24	2.17055	4.48072	1.04567	0.01735
NFKBIL1	12.1992	25.1827	1.04565	0.00595
SCNN1D	2.22011	4.58054	1.04488	0.0381
KANK2	9.81161	20.2352	1.04431	0.00095
SLC16A13	8.33256	17.1833	1.04417	0.0168
XYLT2	16.5943	34.2162	1.04399	0.0007
CCDC88B	2.69495	5.54194	1.04013	0.00775
UAP1L1	5.46626	11.2403	1.04005	0.0048
FRMD8	10.4209	21.4261	1.03989	0.002
KIF22	17.4762	35.9036	1.03874	0.00145
ARHGEF10L	4.67318	9.59873	1.03844	0.0042
PRX	4.13111	8.47647	1.03694	0.0044
LYAR	20.6961	42.418	1.03532	0.00285
PLOD1	20.2491	41.4997	1.03524	0.0008
NDUFB10	42.1093	86.2206	1.03389	0.00485
TSPAN5	8.17895	16.7414	1.03343	0.00625
ARHGEF16	3.18008	6.50392	1.03225	0.0214
GRAMD4	7.79376	15.9223	1.03066	0.003
CKB	31.2222	63.7791	1.03051	0.00175
FBXO27	5.08857	10.3868	1.02942	0.02035
DUSP5	45.2217	92.2989	1.0293	0.0005
DEXI	15.4679	31.5388	1.02785	0.0067
LOC100134868	7.88053	16.0491	1.02613	0.02215
GUCD1	14.6031	29.7301	1.02565	0.00995
TCFL5	10.7222	21.8274	1.02554	0.00635
ORAI1	21.2546	43.2534	1.02504	0.00585
IFIT3	3.57709	7.27792	1.02474	0.03295
ACAA1	19.1034	38.8571	1.02435	0.003
KLF16	14.4319	29.3416	1.02369	0.0031
C17orf59	9.479	19.2683	1.02342	0.0102
PPIF	27.3017	55.4799	1.02297	0.0017
STK32C	12.7746	25.9439	1.02211	0.0042
HOXB8	9.62038	19.5362	1.02199	0.01695
C9orf89	24.0889	48.9149	1.0219	0.00755
FAM155B	3.66137	7.42913	1.02081	0.01075
PHRF1	11.4964	23.3264	1.02078	0.00075
NFATC1	4.58914	9.30946	1.02047	0.01265
DHRS11	8.0772	16.3826	1.02024	0.01835
CSNK1E,LOC400927-CSNK1E	29.0928	59.0077	1.02024	0.0004
MEG3	10.1094	20.495	1.01958	0.01765
HGS	28.364	57.448	1.0182	0.0005
KIAA0319	2.85592	5.78355	1.018	0.0091
BCL3	32.9089	66.6122	1.01731	0.00105
GNRH1	10.0864	20.4126	1.01704	0.0183
MCOLN1	5.80145	11.74	1.01694	0.02395
DNAJC25	15.2113	30.7749	1.01661	0.03975
LPIN3	5.49823	11.1174	1.01578	0.0067
TEP1	5.70604	11.5361	1.01559	0.00115
FOXQ1	4.32154	8.73332	1.01498	0.0421
PRDM10	3.26554	6.59308	1.01363	0.00995
ADI1	20.9251	42.21	1.01235	0.00605
SNX33	11.1057	22.3936	1.01178	0.00255
SFR1	15.5928	31.4307	1.0113	0.01385
BCL2L11	8.806	17.7504	1.01129	0.03505
SNAPC4	7.35185	14.8027	1.00969	0.00255
CTNNBIP1	4.40558	8.86493	1.00878	0.02255
LINC00938	7.78419	15.6631	1.00875	0.01765
UNC93B1	22.8277	45.9268	1.00855	0.00175
MMP7	28.5845	57.5008	1.00835	0.00635
SUV420H2	7.86431	15.8121	1.00764	0.00905
BTBD2	26.9841	54.2517	1.00756	0.0015
C9orf16	25.7933	51.8526	1.00742	0.0141
PTPN6	12.0033	24.1258	1.00715	0.0048
SQLE	32.1608	64.6202	1.00668	0.001
RNF157	4.75558	9.54805	1.00558	0.00765
SLC12A9	8.67003	17.4019	1.00514	0.00585
MICB	5.0215	10.0781	1.00504	0.0217
UNG	21.2394	42.6233	1.0049	0.00295
NOL3	12.7194	25.5169	1.00443	0.01685
ADD2	13.9004	27.8804	1.00412	0.0012
EEF2K	6.68684	13.4119	1.00411	0.0026
CYP4F11	15.1252	30.3332	1.00394	0.00185
BLOC1S4	12.1554	24.3428	1.0019	0.0148
ADSSL1	10.6514	21.3217	1.00127	0.0096
FBXL19	7.43574	14.8838	1.0012	0.0252
SLC2A4RG	21.768	43.5411	1.00017	0.00335
ZNF710	6.77013	13.5371	0.999662	0.00375
FOXD1	15.9546	31.8972	0.999456	0.00485
SP100	20.8205	41.5999	0.998575	0.00295
VPS37B	18.7398	37.434	0.998247	0.00245
AMPD2	13.9435	27.8531	0.998245	0.0015
CUL7	9.54275	19.054	0.99762	0.00125
FKBP4	23.326	46.5726	0.99754	0.0007
ACTR5	8.06639	16.1032	0.997357	0.0082
C14orf159	6.58136	13.133	0.996736	0.02265
LOC344887	8.24086	16.4444	0.996733	0.0167
ABHD17A	21.7077	43.304	0.996293	0.00375
GALNT18	11.0649	22.0724	0.996252	0.0037
SHCBP1	9.23838	18.4205	0.995597	0.00705
KIAA1549L	3.59707	7.16923	0.994995	0.00415
SNAI2	8.52025	16.9697	0.993991	0.0265
WIBG	19.4457	38.7259	0.993846	0.0088
SPRYD4	7.16528	14.264	0.993278	0.02665
CDCA7L	8.40158	16.704	0.991464	0.02315
CCDC69	2.94646	5.84751	0.988837	0.03075
VEGFC	6.01093	11.9215	0.987908	0.02585
SART1	20.3528	40.3591	0.987667	0.0012
WDR90	3.87004	7.67035	0.986945	0.00955
FAM43B	3.15294	6.24581	0.986193	0.0483
LRRC20	10.5258	20.8461	0.985838	0.0057
LLGL2	18.9823	37.5913	0.985746	0.0041
ZNF581	25.955	51.3993	0.985737	0.0059
MAN2B2	7.80119	15.4466	0.985523	0.0037
POC1A	4.33992	8.584	0.983981	0.0319
ZDHHC18	17.6929	34.9949	0.983977	0.002
GDPD5	8.42669	16.6631	0.983621	0.00775
IGFBP1	9.44314	18.6727	0.983594	0.0255
JRK	4.87136	9.63175	0.983473	0.0034
SCAND1	34.0377	67.2861	0.983175	0.0071
HDAC9	2.72387	5.37982	0.981898	0.03975
HS6ST1	6.18286	12.2043	0.981042	0.0068
HIST1H2BD	56.6399	111.795	0.980964	0.00935
RNF19B	25.5358	50.3916	0.980662	0.0013
WNK2	3.84606	7.58967	0.980658	0.00505
ADAM23	5.69956	11.2439	0.980213	0.0074
ZNF598	19.6233	38.6893	0.979365	0.00145
KCNS3	5.25936	10.368	0.979173	0.0307
CNNM4	10.7909	21.2504	0.97768	0.00185
PLD6	13.3644	26.3179	0.977656	0.00515
AKT1	32.5706	64.1119	0.977022	0.0003
GCDH	6.06702	11.9305	0.9756	0.02515
PCSK7	6.77233	13.2971	0.973389	0.00535
CAMK2G	13.9179	27.3067	0.972315	0.0018
CHPF2	12.0152	23.5628	0.971646	0.00375
EPOR	5.00078	9.80179	0.970892	0.02885
C11orf84	15.037	29.4572	0.970102	0.0047
DRAP1	43.2344	84.6316	0.969019	0.0027
ARMC9	9.80039	19.1746	0.968286	0.01155
COMMD9	6.63316	12.9777	0.96826	0.01345
CNN2	28.0524	54.8748	0.968017	0.0018
RAB3D	6.73125	13.1625	0.967489	0.00655
GPRC5C	15.3635	30.0333	0.967051	0.0068
SLC35E4	5.63707	11.0168	0.966685	0.0224
SPATA2	9.96481	19.4704	0.966366	0.005
ACOT7	29.5645	57.7653	0.966339	0.0025
GNAZ	3.44234	6.7184	0.96473	0.0367
DPYSL4	5.01908	9.79262	0.96427	0.02145
FAM195B	28.7577	56.0818	0.963583	0.0049
B3GNTL1	5.89661	11.4951	0.963055	0.0446
ERF	27.0359	52.7016	0.962967	0.001
MAD1L1	8.13937	15.8646	0.962824	0.007
ESRRA	20.5436	40.0362	0.962616	0.01535
CD44	38.0601	74.1678	0.962514	0.00045
CDC6	5.63818	10.9843	0.962147	0.02265
B3GAT3	20.2416	39.4329	0.962075	0.00475
PIM2	10.5322	20.5135	0.961764	0.01245
SRSF2	40.9199	79.6863	0.961529	0.0067
BCL7A	11.4341	22.2529	0.960655	0.00365
RHPN1	5.83596	11.3442	0.958918	0.00875
CANT1	26.1334	50.792	0.958709	0.00065
CFB	3.59179	6.9747	0.957428	0.03465
EIF3J-AS1	6.17141	11.9696	0.955702	0.04035
CACNA1G	6.06731	11.7571	0.954406	0.0019
TOX2	7.68807	14.897	0.954325	0.0137
ORC6	10.2383	19.829	0.953634	0.02135
SPATA5L1	7.60955	14.7363	0.953486	0.01835
DPH7	11.142	21.5723	0.953169	0.01255
CHST7	12.2689	23.7451	0.952628	0.00815
C20orf27	36.2539	70.0966	0.951208	0.0027
TMCC2	4.6796	9.0415	0.950177	0.01315
THBD	18.3475	35.4452	0.950009	0.00355
REEP4	26.7459	51.6614	0.949771	0.0045
RFC2	12.9495	25.0035	0.949239	0.01205
TK1	28.2731	54.5393	0.947864	0.00325
SLC10A3	16.8004	32.4061	0.947771	0.0073
MOB3C	2.96887	5.72339	0.946957	0.0434
CPNE2	15.6227	30.1099	0.946596	0.00725
C16orf13	33.1679	63.9231	0.946552	0.01255
FAM117A	4.54843	8.76084	0.945702	0.0385
MAST1	2.07425	3.99406	0.945268	0.03915
NOL4L	8.41655	16.201	0.944785	0.0029
BTNL9	3.55295	6.83479	0.943877	0.0377
PALM	10.6672	20.5123	0.943313	0.0048
SMARCD2	23.5914	45.3639	0.943285	0.0024
GRIK5	3.07354	5.90982	0.943211	0.03515
STX4	23.9363	46.0236	0.943172	0.00355
HRAS	31.1827	59.9345	0.942642	0.0052
MOK	13.8171	26.5567	0.942626	0.0137
MARK4	7.97891	15.3349	0.942554	0.0035
PIAS4	9.6785	18.5995	0.942409	0.0069
LOC284454	17.7845	34.1762	0.942374	0.00875
CLN6	18.945	36.3987	0.942066	0.0058
STX10	20.2785	38.9284	0.940868	0.0068
PORCN	14.0461	26.9559	0.940426	0.0109
ARL4C	38.775	74.3662	0.93952	0.00125
SRM	27.6468	53.0199	0.93942	0.0059
PMPCA	25.952	49.7676	0.939362	0.0185
KIF14	4.79407	9.19151	0.939051	0.00995
SLC16A2	7.60372	14.5772	0.93894	0.00915
MICAL1	10.4487	20.0152	0.937774	0.02095
PWWP2B	8.99443	17.2279	0.937642	0.0113
NELFA	15.5762	29.8339	0.93761	0.0055
SPRY4	9.10091	17.4279	0.937314	0.0051
ILF3-AS1	13.3	25.4664	0.93717	0.0122
PPIH	26.101	49.9536	0.936483	0.02175
OCEL1	10.5018	20.0926	0.936022	0.04085
PTTG1	47.0357	89.8813	0.934265	0.0104
TRIM21	10.2313	19.5494	0.934138	0.0136
ALDH4A1	10.5807	20.2105	0.933679	0.0067
MRPS2	29.1404	55.6502	0.933369	0.00425
DNMT1	14.566	27.7804	0.93146	0.0011
AACS	14.7354	28.1005	0.931317	0.0035
SLC37A1	2.87593	5.48373	0.931129	0.04625
CHMP7	16.1865	30.8586	0.930886	0.0041
FAM214B	12.4578	23.736	0.930029	0.00745
PDK1	4.66112	8.87907	0.929731	0.03125
KLF11	9.98204	19.0053	0.928992	0.00695
ADPRHL2	14.3467	27.3098	0.928699	0.0123
CHST14	8.95726	17.049	0.928554	0.018
CDC42EP2	11.1222	21.1678	0.928432	0.0148
FUT8	9.06138	17.2424	0.928161	0.0104
MOB2	15.4043	29.2922	0.927179	0.013
GATB	6.99987	13.3066	0.926744	0.02435
BICD2	15.8159	30.0636	0.926643	0.0016
ARRDC1	21.5627	40.9843	0.926535	0.01895
RASSF7	13.7105	26.0409	0.9255	0.01045
FMNL3	2.24719	4.26717	0.925159	0.0419
ADAP1	5.63483	10.695	0.924493	0.02545
GPKOW	17.3962	33.016	0.924397	0.01005
C1orf216	6.20112	11.7648	0.923875	0.0188
DHRS1	14.6833	27.8537	0.923691	0.0185
GACAT2	25.1705	47.699	0.922225	0.02495
CACNG7	9.50163	18.0043	0.92209	0.02015
LZTS2	13.5627	25.6825	0.921141	0.0068
RHBDF1	15.7403	29.793	0.920509	0.0056
FBXO41	5.02699	9.51413	0.920375	0.0072
IER5L	24.4392	46.2368	0.919848	0.00375
RSRP1	23.6952	44.8129	0.919321	0.0115
UBXN1	35.4022	66.9456	0.919149	0.0054
HSPB1	73.2269	138.429	0.918701	0.00385
EFHD2	32.8923	62.1763	0.918614	0.00165
INF2	32.8601	62.1139	0.918578	0.00185
SPSB3	21.8082	41.21	0.918123	0.00935
MAPK3	20.7133	39.1371	0.917983	0.00715
TRPT1	14.9268	28.1941	0.917484	0.04065
NCAPG2	13.5467	25.5733	0.91669	0.0047
IRAK2	25.9309	48.9309	0.916072	0.00195
SEC14L4	5.38148	10.1546	0.916057	0.0239
CHAF1B	6.65186	12.5495	0.915799	0.0269
THSD1	8.88109	16.7455	0.914962	0.00885
SEMA4F	6.06474	11.4283	0.914089	0.00615
STRA6	26.8345	50.5396	0.913326	0.00215
SLC25A37	30.0905	56.6693	0.913258	0.0044
FAM65A	18.6722	35.1645	0.913229	0.0021
IPO13	7.13529	13.4368	0.913144	0.00975
DTX4	5.95724	11.2158	0.91281	0.0068
SOWAHC	8.68713	16.3512	0.912443	0.0075
ZNF212	9.73503	18.3228	0.912384	0.01105
METRN	40.7211	76.6347	0.912222	0.00795
PEMT	27.9907	52.6638	0.911865	0.01185
OTUB2	3.1074	5.84564	0.911652	0.0397
FAM127A	43.0116	80.8615	0.910726	0.0058
MRPS26	45.9232	86.3046	0.910213	0.0056
LRP1	14.4776	27.2008	0.909829	0.00045
MEN1	15.5269	29.161	0.909276	0.0058
JARID2	9.22246	17.3205	0.909258	0.0036
PITPNM1	20.2649	37.9833	0.906382	0.0016
NSDHL	24.1701	45.3014	0.906333	0.0075
UROD	18.2606	34.217	0.905983	0.01025
ABCA2	15.5384	29.1077	0.905562	0.00115
ST6GALNAC6	15.2148	28.4976	0.905366	0.0062
AGTRAP	33.7558	63.1999	0.904784	0.00685
TSC22D4	18.1968	34.0677	0.904723	0.00695
CHD4	23.1013	43.2431	0.904498	0.0008
MARCKSL1	26.7211	50.0184	0.904478	0.00795
SLC25A19	11.5796	21.6634	0.90367	0.034
SPAG7	26.7912	50.1031	0.903144	0.01125
BRSK2	3.88879	7.27093	0.90282	0.02355
MESDC1	17.3428	32.4123	0.902205	0.0052
IFFO2	13.7356	25.6632	0.901785	0.0021
OTUD1	8.26696	15.4453	0.901741	0.02245
PABPC4	30.7319	57.4122	0.90162	0.00165
DBNDD1	23.2942	43.5112	0.901413	0.01925
AHSA1	41.4547	77.4263	0.901287	0.0035
NOSIP	28.8219	53.8231	0.901059	0.0083
RRP1	15.7752	29.4148	0.898889	0.0083
FSCN1	53.756	100.184	0.89815	0.00145
SIRT6	14.877	27.7045	0.897035	0.0137
NR2F6	31.9184	59.427	0.896728	0.0052
HAUS5	8.11705	15.1109	0.896559	0.0096
GUK1	42.0004	78.1524	0.895888	0.00655
HPS6	8.13667	15.1183	0.893784	0.01705
MAN1B1	23.9114	44.3583	0.891505	0.00265
ITGA5	28.3516	52.5805	0.891096	0.0032
TUB	8.00741	14.8433	0.8904	0.008
AP5Z1	6.37459	11.7976	0.888084	0.0103
ABLIM3	5.94621	11.0038	0.887967	0.0154
PRKD2	25.9237	47.9562	0.887443	0.0028
ZNF92	6.19743	11.4642	0.887399	0.04205
IRF9	12.8158	23.7005	0.886995	0.0166
PRKCQ	3.97839	7.35503	0.886548	0.0429
B4GALT2	24.2545	44.824	0.886017	0.006
CNP	14.2025	26.2326	0.88522	0.0405
BUB1B	7.92579	14.6386	0.885148	0.0123
GCSAM	4.90503	9.0577	0.884883	0.04005
TRABD	19.1288	35.3196	0.884721	0.00785
EPHX2	7.60776	14.0443	0.884438	0.02685
GALNT16	3.98874	7.3617	0.884105	0.03525
SNTA1	15.0258	27.7206	0.883512	0.00965
TLE3	11.7532	21.6709	0.882701	0.00425
MBOAT2	11.0035	20.2858	0.882504	0.01405
UBE2T	23.4033	43.1414	0.88236	0.0256
TPBG	20.3519	37.5069	0.881993	0.00665
GLTSCR2	51.1411	94.1606	0.880639	0.00265
MPG	37.1724	68.4413	0.880636	0.04215
EBF4	6.47166	11.9126	0.880277	0.0277
RNF168	8.13268	14.9694	0.880215	0.0118
PEAR1	6.06401	11.1594	0.879912	0.0133
FAM98A	19.0525	35.0202	0.878208	0.0057
WFS1	10.8352	19.9053	0.877434	0.0071
ZNF71	7.14061	13.1132	0.8769	0.02125
PPP1R12C	20.7422	38.0746	0.876261	0.00385
NKX2-5	13.4307	24.6496	0.876033	0.0219
CTSH	18.4578	33.8534	0.875071	0.014
KIFC2	12.7902	23.4537	0.874776	0.0091
LMF2	21.1189	38.7034	0.873927	0.0063
CDCA2	9.74576	17.8593	0.873831	0.0126
ATP2B4	14.765	27.0511	0.873504	0.0024
PDGFA	17.2392	31.573	0.872999	0.0079
ASAP3	4.43094	8.11409	0.872817	0.02025
MYPOP	8.10883	14.8484	0.872738	0.0357
PTGES2	28.6741	52.4989	0.872538	0.00555
NBPF3	4.67846	8.5654	0.872488	0.02345
C14orf169	7.49849	13.725	0.872138	0.04675
ITPRIP	13.3288	24.3901	0.871752	0.00265
CAMKK2	16.3222	29.8548	0.871128	0.0042
SMO	11.1656	20.4172	0.870724	0.0096
WASF3	3.57905	6.54284	0.870343	0.0436
DCAF15	9.31803	17.0045	0.867821	0.02245
HK1	23.4153	42.711	0.867155	0.00255
GMIP	7.76885	14.1674	0.866798	0.01195
ZNF394	11.6157	21.1752	0.866297	0.0177
ZFYVE21	19.2524	35.072	0.865281	0.0172
ADA	26.7103	48.6529	0.865132	0.0097
HIST1H2BK	61.5163	112.008	0.864564	0.0093
CDC34	30.5611	55.6364	0.864334	0.0085
USP5	26.8129	48.8067	0.864155	0.0019
BAG3	31.7793	57.8465	0.864144	0.0037
NDRG1	32.2308	58.6518	0.863735	0.0024
SLC9A3R2	16.5028	30.0285	0.863625	0.0112
VAV2	14.8202	26.9587	0.86318	0.00475
POLR3E	14.9884	27.2627	0.863081	0.00525
HADH	11.9635	21.7544	0.862668	0.0243
KIAA0930	16.6118	30.2067	0.862657	0.0024
SFXN3	21.0249	38.2218	0.862297	0.0066
ZNF500	5.62987	10.232	0.861913	0.02655
UBE2L6	22.446	40.783	0.86151	0.01705
EXOC3	17.2254	31.2905	0.861185	0.00685
PPP1R3E	5.15699	9.36457	0.860685	0.0256
ACSS2	15.5475	28.2275	0.860423	0.0072
TNIP1	37.9877	68.9567	0.860159	0.0021
PDLIM7	45.8461	83.2123	0.86	0.00655
EBP	36.973	67.0887	0.859596	0.01175
NRP2	27.5682	50.0228	0.859581	0.00195
CAPN1	34.5267	62.6117	0.858719	0.00165
ZNF703	6.63174	12.0262	0.858716	0.0303
DCTN1	25.1263	45.5521	0.858315	0.00135
ERICH1	12.3436	22.3743	0.858078	0.0165
DVL1	27.595	50.0166	0.857999	0.0024
EXOSC4	27.2543	49.3989	0.857995	0.02055
ASPSCR1	14.5369	26.329	0.856933	0.01445
RPUSD3	25.5462	46.2286	0.855678	0.01435
EVPL	9.96324	18.0224	0.855106	0.0031
PDIA5	25.1322	45.4279	0.854041	0.00775
ELMSAN1	12.1865	22.0259	0.853916	0.0031
ABCB9	4.32194	7.8105	0.853737	0.04405
ABR	25.6343	46.3251	0.853716	0.00155
KCTD2	16.3414	29.5277	0.853541	0.02035
DUSP6	13.9818	25.2519	0.852838	0.01155
TPCN1	17.3158	31.2672	0.852562	0.00325
MED9	14.5352	26.24	0.852219	0.0159
TATDN2	17.2467	31.0909	0.850174	0.00485
DNAAF5	16.5949	29.8939	0.84911	0.0189
ACD	11.2976	20.3432	0.848526	0.03195
HMGCR	21.5925	38.8762	0.848357	0.004
LRP5L	7.5434	13.5775	0.847928	0.03145
RNPEPL1	23.0332	41.4389	0.84727	0.0068
CPSF1	20.798	37.4123	0.847066	0.00405
B4GALNT1	15.0757	27.1144	0.846836	0.01895
SEPW1	45.1679	81.1962	0.846114	0.01825
CACYBP	20.1554	36.2313	0.846072	0.00745
KDM2B	7.52197	13.5087	0.844711	0.0106
ING2	7.20086	12.9316	0.844657	0.04865
MPST	25.992	46.6718	0.844483	0.04135
UNKL	12.0487	21.6336	0.844394	0.0241
BOK	12.6686	22.7426	0.844145	0.0103
SLC39A3	19.0716	34.2358	0.844084	0.0208
HAP1	3.08297	5.5267	0.842095	0.0475
SDC4	42.264	75.7162	0.841172	0.00465
COLGALT1	30.2674	54.2235	0.841151	0.00375
CEP170B	15.8597	28.4088	0.840974	0.0018
NELFB	27.7951	49.7736	0.840549	0.00465
CCBL1	14.2722	25.5523	0.840248	0.01905
ZNF587B	7.24923	12.9728	0.839586	0.0256
RUNX1	13.7607	24.6171	0.839103	0.01295
TARBP1	10.467	18.7244	0.839069	0.01275
CXXC5	15.5061	27.7351	0.838874	0.02555
WDR55	12.7223	22.7533	0.838715	0.0394
ARPC5L	32.2258	57.6197	0.838347	0.0155
CDCA4	16.4117	29.3247	0.83739	0.01295
C2orf72	4.85091	8.65518	0.835309	0.03765
MTMR4	13.5403	24.1552	0.835074	0.00615
CHMP6	12.3066	21.9402	0.834139	0.0308
DCTPP1	38.2146	68.117	0.833889	0.01655
ENDOD1	8.02287	14.2951	0.83333	0.0189
TMEM63B	20.058	35.7364	0.83322	0.00745
C19orf66	7.96267	14.1836	0.832902	0.04345
ALKBH7	16.513	29.4054	0.83248	0.02945
MIB2	9.35782	16.6608	0.832217	0.01735
TRIB1	23.5183	41.8538	0.831571	0.0072
NUDT22	18.0248	32.0755	0.83149	0.0334
NTN1	6.19476	11.0235	0.831466	0.0121
IFITM10	3.75202	6.671	0.830235	0.03555
MANEAL	8.32718	14.8038	0.830066	0.0291
RPUSD2	8.71795	15.4877	0.829059	0.03255
ZNF512	13.7712	24.4585	0.828679	0.01015
PRMT7	11.6201	20.6375	0.828646	0.01975
IMPDH1	32.4342	57.5935	0.828392	0.00485
SIN3B	13.6101	24.1532	0.827538	0.00575
FBXO33	7.08549	12.5717	0.827235	0.0237
GBP3	5.53842	9.82671	0.827233	0.04175
MRI1	11.99	21.2729	0.827187	0.0157
ABCC5	14.0836	24.9633	0.825796	0.0252
CHPF	24.7268	43.8023	0.824931	0.00655
TBCB	55.5191	98.3482	0.824915	0.0232
RGL2	9.24204	16.3606	0.823945	0.01665
LDLRAP1	5.62738	9.96015	0.823705	0.04105
BCR	7.05373	12.4779	0.822912	0.0086
C17orf96	10.4706	18.5175	0.822546	0.01745
TRIM52	10.9893	19.4326	0.822384	0.044
ENTHD2	10.4238	18.4313	0.822279	0.0274
TBX3	18.6258	32.9216	0.82173	0.00505
PRDM4	14.4102	25.4672	0.821549	0.0087
P3H1	15.5999	27.5675	0.82143	0.01055
PTDSS1	27.5426	48.6707	0.821386	0.008
FOXC1	6.49051	11.4692	0.82136	0.03905
MPP3	6.9696	12.3148	0.821248	0.02945
SOCS3	23.5865	41.649	0.820318	0.00775
LRFN3	12.978	22.9149	0.820223	0.02155
ORAI3	15.0841	26.6334	0.82021	0.02095
GOLGA2	24.894	43.9515	0.820112	0.0027
LONRF1	9.03566	15.952	0.820036	0.0276
CRTC2	18.4838	32.6312	0.819993	0.0115
FADS3	26.0857	46.0398	0.819623	0.011
AGFG2	7.60553	13.4185	0.819101	0.01675
SIGMAR1	42.427	74.8263	0.818562	0.00725
CNPPD1	23.4911	41.4196	0.818203	0.0104
CTSA	28.9175	50.9669	0.817618	0.01045
CC2D1A	8.62428	15.1973	0.817335	0.0167
MRGBP	27.5976	48.6015	0.816455	0.0129
NUCB1	36.3124	63.9469	0.816412	0.0035
KAT2A	24.0304	42.3054	0.815984	0.0056
DAGLA	4.36319	7.68136	0.815977	0.02445
FOSL1	50.5374	88.9045	0.814906	0.00655
STC1	18.7319	32.9405	0.814368	0.00945
CRAT	24.7252	43.4788	0.814331	0.0077
NOL12	6.13234	10.7794	0.813773	0.03735
FAM207A	18.0301	31.6825	0.813279	0.0397
WDR81	8.8943	15.6258	0.812977	0.0172
PIEZO1	19.9982	35.1333	0.812972	0.00345
FAM131C	12.7371	22.3715	0.81262	0.03195
KREMEN1	6.1003	10.7112	0.812173	0.01615
ARRDC2	15.9775	28.0507	0.811993	0.0127
SHISA4	11.8067	20.7259	0.811825	0.0373
ZBTB34	8.78204	15.4156	0.811763	0.01495
AAMP	32.267	56.6293	0.811488	0.00805
UBL7	20.6869	36.2937	0.811004	0.0248
D2HGDH	11.1992	19.6454	0.810801	0.0187
PIK3C2B	5.13042	8.99695	0.810358	0.0161
GPC1	38.026	66.6804	0.810275	0.00175
RILPL2	10.553	18.5004	0.809903	0.0324
CCDC115	12.7173	22.2923	0.809749	0.0314
BAIAP2-AS1	5.02543	8.80782	0.809539	0.0283
ATF6B	13.4824	23.6295	0.809513	0.0172
LDLR	28.066	49.1879	0.80948	0.0024
COL16A1	2.05992	3.60905	0.809028	0.0464
ARHGAP1	23.0304	40.348	0.808957	0.0076
LINC00265	4.43334	7.76646	0.808863	0.0416
CCNG2	6.44145	11.2829	0.808682	0.0309
CCDC124	40.6128	71.1232	0.808387	0.01195
DCTN3	35.4139	62.0019	0.807994	0.0271
PSMG3	29.8146	52.1952	0.807901	0.0252
RNF31	12.8325	22.4623	0.807708	0.0126
NRIP3	5.46677	9.56257	0.80671	0.04235
HIP1R	13.5412	23.6808	0.806365	0.01035
GCH1	9.63762	16.8535	0.806295	0.046
HSD3B7	13.3779	23.3687	0.804726	0.02175
RRP9	19.8764	34.7117	0.804365	0.0184
PTDSS2	18.8903	32.9834	0.804093	0.015
SRGAP2	18.9962	33.1444	0.803052	0.0076
PIP5K1C	7.08106	12.3547	0.803028	0.0202
NOL7	33.5663	58.5563	0.80281	0.02205
CMTM7	16.5481	28.8657	0.802686	0.04425
XAB2	22.3065	38.904	0.802456	0.01095
FAM134A	17.8779	31.1684	0.801909	0.00885
RAB40C	10.3148	17.9827	0.801893	0.02325
TSPAN9	13.2217	23.0484	0.801757	0.00795
ZMIZ2	17.7342	30.8931	0.800752	0.00595
FN3KRP	22.3808	38.9746	0.800271	0.01745
CAMSAP2	35.9639	20.6466	-0.800646	0.0051
WDR17	10.2061	5.85586	-0.801482	0.02445
CGGBP1	74.6493	42.8263	-0.80163	0.02495
PRKAA1	51.6758	29.6397	-0.801959	0.00635
RP9	31.5299	18.0665	-0.803401	0.0391
ATXN7	16.409	9.39646	-0.804294	0.01355
BICC1	50.2417	28.7669	-0.804474	0.0033
MKL1	37.0654	21.2219	-0.804519	0.01585
PPP3CB	45.0285	25.7803	-0.804573	0.0457
OARD1	49.6284	28.397	-0.805427	0.02925
SYTL2	36.7385	21.0098	-0.806231	0.02345
FBXL17	14.7094	8.4083	-0.806849	0.0225
FZD3	8.17894	4.67453	-0.807093	0.01895
FAM122A	13.7479	7.85652	-0.807244	0.04025
BNC2	7.7758	4.44068	-0.808212	0.0143
SHOC2	45.4712	25.9648	-0.808393	0.0079
MTO1	20.208	11.5371	-0.808639	0.02545
ZNF720	13.0085	7.41532	-0.810874	0.0479
ELP4	23.1525	13.1901	-0.811707	0.0337
SPRYD7	30.0143	17.0961	-0.811988	0.0168
CNTNAP3B	15.1733	8.64232	-0.812041	0.0111
IPW	15.8237	9.00304	-0.8136	0.0328
TMEM39B	16.4529	9.33991	-0.816857	0.04325
ZNF558	19.8975	11.2851	-0.818173	0.01825
ZKSCAN8	27.5744	15.6304	-0.818977	0.00605
EFR3A	54.4701	30.8741	-0.819067	0.00505
SYT1	36.0465	20.4201	-0.819868	0.0055
SLC40A1	16.8736	9.55175	-0.820934	0.0315
CUL5	23.1219	13.0874	-0.821084	0.0099
ACER3	23.0355	13.0321	-0.821786	0.0069
PPP1R10	25.0691	14.1815	-0.821894	0.007
ATXN1	12.3562	6.98421	-0.823064	0.0092
DPH3	36.3345	20.5354	-0.823226	0.0075
PEX3	16.5255	9.33808	-0.823497	0.0416
STAG1	13.2075	7.46216	-0.823698	0.0212
DEPDC7	35.1553	19.8612	-0.823788	0.0214
TAF9B	39.2958	22.1769	-0.825316	0.0205
PGGT1B	29.6803	16.7459	-0.825693	0.02415
ZNF776	14.7314	8.30953	-0.826058	0.0161
ARL5B	55.3399	31.1826	-0.82758	0.0099
ZMYM2	23.1351	13.0347	-0.827722	0.00405
SIKE1	21.296	11.9771	-0.830309	0.01065
ELK4	26.4888	14.8899	-0.831046	0.00505
KIF18A	25.7946	14.4857	-0.832435	0.01205
ZBTB8OS	33.1533	18.6162	-0.832593	0.03925
TGFBR1	79.2425	44.4913	-0.832751	0.0009
ZFHX4	7.08247	3.97612	-0.832891	0.01255
ZNF621	19.6114	11.0026	-0.83385	0.02505
EYA4	17.8273	9.99397	-0.834961	0.0149
PDE1C	9.72536	5.45111	-0.835201	0.03405
ASXL2	24.1587	13.5248	-0.836935	0.006
FAM208A	28.8895	16.1645	-0.837714	0.0061
MDN1	15.2674	8.53982	-0.838174	0.0097
UBE2W	25.64	14.3411	-0.83824	0.0382
EFEMP1	37.8108	21.141	-0.838758	0.0087
ETV1	9.99619	5.5875	-0.839175	0.0229
C5orf42	13.5123	7.55088	-0.839552	0.0085
CDH2	42.457	23.7211	-0.839829	0.00575
FKTN	20.7695	11.5926	-0.841256	0.01255
ZNF264	16.0195	8.93045	-0.843025	0.0057
FER	11.1328	6.20147	-0.844135	0.0133
ZNF331	21.0516	11.7227	-0.844623	0.01175
LCOR	22.221	12.3725	-0.844784	0.00965
TFAP2C	29.1634	16.2282	-0.84566	0.01025
DAPK1	32.7462	18.1969	-0.847633	0.00255
KIAA1143	22.8063	12.6697	-0.848048	0.00845
CLCN3	43.6915	24.2627	-0.84861	0.0024
LBH	93.5163	51.8828	-0.849961	0.00225
PDGFC	20.0514	11.1224	-0.850242	0.02185
ZNF548	10.1177	5.61005	-0.850792	0.0263
SLC6A15	40.4325	22.4124	-0.85122	0.00635
ZHX1	25.9443	14.3746	-0.851892	0.02405
ZC3H7A	35.311	19.5557	-0.852531	0.0068
ARL13B	29.9749	16.5927	-0.853209	0.01185
SLC7A1	44.7176	24.7494	-0.853447	0.00155
PTPRK	30.0846	16.6395	-0.854416	0.00355
RHOBTB3	29.5001	16.3104	-0.854931	0.00525
AP4E1	25.6812	14.1951	-0.855313	0.006
EIF5A2	17.4935	9.65836	-0.856973	0.0171
RBM41	32.5972	17.9927	-0.857336	0.0123
P3H2	36.0219	19.8814	-0.857455	0.00545
CHIC2	36.4868	20.1345	-0.85771	0.03365
KMT2C	20.2595	11.1793	-0.857772	0.0015
MKL2	22.8637	12.6162	-0.857777	0.0035
PHF6	50.988	28.1248	-0.858312	0.0073
IPMK	27.5829	15.2146	-0.858314	0.0086
RASAL2	21.7958	12.0224	-0.858323	0.0036
HOMER1	12.2411	6.7502	-0.858726	0.0234
OIP5-AS1	42.0126	23.1586	-0.859274	0.01495
PPCDC	21.095	11.6277	-0.859338	0.02055
PNPLA4	24.8575	13.6996	-0.859549	0.01445
MAP3K1	11.8387	6.52442	-0.859584	0.01355
ZNF230	9.66944	5.32781	-0.859889	0.03125
ZBTB21	24.8767	13.7053	-0.860056	0.0054
LIG4	19.3432	10.6496	-0.861026	0.0159
PEAK1	17.0403	9.37243	-0.862454	0.00275
GNG12	95.1398	52.3084	-0.863005	0.0028
SYNPO2	6.80037	3.73239	-0.865514	0.01625
WDR72	22.5349	12.3677	-0.865587	0.0094
KRT80	76.5352	42.0027	-0.86564	0.0012
ZNF155	12.0028	6.58178	-0.866816	0.03825
SPRTN	19.7295	10.8122	-0.867686	0.01465
CLOCK	12.2183	6.69318	-0.868279	0.00925
PLSCR4	22.6374	12.3904	-0.86949	0.0157
TM4SF18	16.0612	8.78272	-0.870843	0.01965
CTAGE5	38.8281	21.2219	-0.87155	0.0064
TMEM184A	19.9706	10.9094	-0.872306	0.03255
PRDM1	15.3601	8.38773	-0.872832	0.0102
IL11	45.1977	24.6673	-0.873648	0.00645
TRAPPC8	22.2867	12.1603	-0.874004	0.00665
KLHL20	22.6174	12.339	-0.874209	0.01165
TXNDC9	46.5967	25.4086	-0.874909	0.0163
C16orf87	51.3386	27.9687	-0.87623	0.01905
LGR4	56.3577	30.6775	-0.877429	0.0023
TNKS	38.4191	20.9007	-0.878273	0.00115
UBR1	21.5884	11.7411	-0.878685	0.005
ATM	19.5411	10.6238	-0.879215	0.00285
MIER3	28.4103	15.4422	-0.879537	0.00695
ZNF451	34.6031	18.8075	-0.879588	0.00295
ZNF532	32.566	17.6995	-0.879654	0.00355
SLC2A13	8.34705	4.5327	-0.880897	0.02695
NEDD4L	32.3502	17.5645	-0.88111	0.0016
ALG9	16.1139	8.74693	-0.881456	0.00875
ZNF180	9.38904	5.09608	-0.88159	0.02935
TUG1	51.9452	28.1829	-0.882169	0.0012
ATG2B	16.1007	8.72446	-0.883984	0.00375
SPIRE1	37.4542	20.2849	-0.884718	0.00235
ERCC6	5.73441	3.10236	-0.886278	0.0462
SCYL2	53.7482	29.0692	-0.886723	0.0038
SLC38A1	79.3525	42.9066	-0.887078	0.0012
PIGA	27.8972	15.0566	-0.889722	0.00965
SLC36A4	17.342	9.3595	-0.889768	0.00955
TCF12	55.0067	29.6867	-0.889791	0.00145
FAM214A	24.7908	13.3632	-0.891538	0.00885
OSTM1	30.8984	16.6459	-0.892368	0.00595
RHOU	20.1007	10.8269	-0.892619	0.00965
PLRG1	47.2394	25.4437	-0.892684	0.0047
RAB23	20.8142	11.2079	-0.893055	0.0124
C2CD3	17.6886	9.52358	-0.893241	0.00305
ZNF800	21.763	11.7131	-0.893757	0.0102
CNKSR2	14.6574	7.88545	-0.894368	0.01175
ZNF624	8.33674	4.48278	-0.895091	0.03445
COL4A1	46.8	25.154	-0.895721	0.0006
TSTD2	29.8928	16.0664	-0.895753	0.03445
ABCD3	59.5287	31.9944	-0.895765	0.01935
EFHC1	15.4512	8.30269	-0.89607	0.00705
CHM	28.8062	15.4788	-0.896081	0.0098
ANGEL2	22.5101	12.0882	-0.896981	0.00855
VPS13A	32.9239	17.6766	-0.897294	0.0022
HELZ	23.667	12.6964	-0.898456	0.0016
UBLCP1	69.1002	37.0639	-0.898676	0.0054
PPP6C	46.3239	24.846	-0.898742	0.00395
RFK	86.7169	46.4485	-0.900682	0.0021
ZKSCAN1	37.4511	20.0574	-0.900872	0.0006
EXOC6B	30.1704	16.1578	-0.900907	0.008
GEN1	5.74186	3.07197	-0.902353	0.0373
YAE1D1	32.5153	17.3918	-0.902711	0.0446
CDK17	38.8417	20.7709	-0.903041	0.00365
FBXO28	37.3002	19.9448	-0.903167	0.00395
NUDT12	9.46143	5.0569	-0.903804	0.0454
HS2ST1	28.4845	15.2124	-0.904933	0.01105
EXOG	15.7225	8.39512	-0.90521	0.01885
INTU	7.56902	4.03763	-0.906598	0.04685
NEK7	42.4405	22.6378	-0.906708	0.005
PREPL	52.7208	28.1171	-0.906923	0.0021
UBA6-AS1	13.7519	7.32756	-0.908229	0.0311
CEACAM19	23.4362	12.4822	-0.908869	0.013
MED13	44.5998	23.7493	-0.909152	0.00065
SREK1IP1	23.9802	12.7689	-0.90921	0.0039
LOC100130691	5.39778	2.87007	-0.911277	0.03865
ZDHHC21	12.7575	6.78196	-0.911568	0.00995
EXOC6	24.1843	12.8544	-0.911808	0.009
PLS1	55.0349	29.25	-0.911911	0.0029
RAB3IP	14.951	7.94217	-0.912638	0.0041
PAK2	43.4092	23.0226	-0.914948	0.00205
ZMYM1	15.9443	8.45173	-0.915724	0.01435
SLC1A4	13.5425	7.17073	-0.917307	0.012
UMAD1	30.6772	16.2376	-0.917828	0.03485
KIDINS220	38.9596	20.6141	-0.918345	0.00155
TJP1	67.9978	35.9248	-0.920509	0.0004
LPAR1	26.8596	14.1883	-0.920733	0.00865
C1GALT1	29.8151	15.7463	-0.921033	0.00365
LATS2	27.3028	14.4131	-0.921672	0.00305
PARP14	26.8463	14.1576	-0.923148	0.0021
KAT2B	15.818	8.33876	-0.92366	0.00915
MYO9A	17.9603	9.46738	-0.923777	0.00345
JAZF1	21.6219	11.3873	-0.925066	0.01345
TMEM192	23.0706	12.1452	-0.925667	0.0046
TMEM106B	62.2853	32.7612	-0.926903	0.0007
ZNF773	13.674	7.18286	-0.928809	0.0349
C10orf54	21.8693	11.4812	-0.929642	0.0092
RCHY1	17.4985	9.18572	-0.929771	0.01145
ATP2B1	68.9915	36.2069	-0.930153	0.00065
DHFRL1	12.6837	6.65641	-0.930155	0.0336
INTS6	18.271	9.57688	-0.931929	0.01035
ZNF229	8.38466	4.39319	-0.932484	0.0164
GPR160	17.0436	8.92863	-0.932723	0.0355
SOCS4	42.2207	22.1143	-0.932971	0.0019
UHRF1BP1	19.8208	10.38	-0.933206	0.00155
UTP23	30.9884	16.2263	-0.933396	0.0056
PHF20L1	40.9804	21.4288	-0.935386	0.0029
TMEM47	19.2599	10.07	-0.935534	0.0118
ZSCAN12	10.8282	5.66106	-0.935653	0.01755
CHIC1	16.7902	8.77582	-0.936015	0.00715
LRRC8C	23.1764	12.1078	-0.936719	0.0035
CHRAC1	39.9085	20.8398	-0.937356	0.00635
RBMS2	47.7277	24.9184	-0.937615	0.01185
MGA	17.9318	9.36172	-0.93767	0.00195
LRCH3	19.5534	10.2017	-0.938606	0.01605
FBXO42	15.5875	8.12454	-0.940034	0.00515
ELOVL7	45.2475	23.5774	-0.940433	0.00295
ACER2	13.7322	7.15549	-0.940436	0.0273
MPDZ	23.6703	12.3319	-0.940687	0.00235
STAC	12.7381	6.63615	-0.940735	0.01535
MOSPD2	30.4291	15.8373	-0.942121	0.00615
LOC100294145	19.2024	9.98974	-0.942769	0.00845
BRAF	17.4271	9.06565	-0.942851	0.0133
LOC100379224	24.9742	12.9895	-0.943092	0.0104
DDX60L	25.7754	13.4012	-0.943626	0.0025
ZNF615	8.5583	4.44946	-0.943694	0.02405
RAPGEF6	16.855	8.75993	-0.944186	0.00415
UBXN2B	25.696	13.353	-0.944386	0.00415
CLDN1	107.437	55.8236	-0.944547	0.00075
MAPK1IP1L	44.5776	23.1607	-0.94464	0.00105
CUX2	6.45512	3.35177	-0.945522	0.00885
POLI	13.7102	7.11657	-0.945996	0.00825
MBP	37.4652	19.4278	-0.947432	0.00215
PTAR1	43.3163	22.457	-0.947744	0.0009
SHANK2	19.756	10.2383	-0.948314	0.00215
CEP57	33.9945	17.5932	-0.950287	0.0034
MATN3	20.9983	10.8659	-0.950462	0.01345
TRIP11	25.779	13.3326	-0.951244	0.0014
NCOA5	14.4196	7.45609	-0.951536	0.01205
PKN2	38.3966	19.8521	-0.951686	0.0016
CLTCL1	12.1917	6.30306	-0.951768	0.0068
FBXO8	27.8901	14.4088	-0.952804	0.04355
RSPO3	28.8957	14.927	-0.952926	0.0038
TMED5	33.6385	17.3724	-0.953317	0.0021
SCRN3	21.0085	10.8481	-0.953535	0.0126
ZNF772	4.9501	2.55512	-0.954066	0.0396
GTF2H1	31.8059	16.4055	-0.955117	0.0051
SRFBP1	27.6817	14.2762	-0.955317	0.0088
KIAA1109	18.4474	9.50934	-0.956002	0.00105
TMX3	40.8508	21.0423	-0.957073	0.00245
DZIP3	23.5215	12.1132	-0.957397	0.00595
SNX16	14.7124	7.57401	-0.957904	0.0202
FBXO36	15.919	8.18951	-0.958905	0.0149
ARHGAP42	14.5607	7.47163	-0.962583	0.0096
MIS12	47.6851	24.4662	-0.962748	0.00385
ACAD11	27.5105	14.1097	-0.963296	0.0489
MR1	16.7366	8.58133	-0.963729	0.0028
AKAP11	25.1523	12.886	-0.964883	0.00165
COBLL1	5.56545	2.85118	-0.96494	0.01255
TMEM140	28.7802	14.7281	-0.966501	0.04485
ASH1L	30.2269	15.461	-0.967197	0.001
ZBTB20	24.2584	12.397	-0.968491	0.0002
MLLT3	22.9309	11.7167	-0.968729	0.00195
TMEM135	16.9516	8.66004	-0.968976	0.00245
HIVEP1	19.6998	10.0592	-0.969663	0.00175
PAFAH2	15.0385	7.67504	-0.970418	0.0099
ELMOD2	34.931	17.8265	-0.970486	0.0031
GSAP	12.0935	6.16143	-0.972893	0.0184
SOBP	4.46318	2.27192	-0.97416	0.02485
FAM111A	19.4478	9.89892	-0.974261	0.0058
FGF2	65.1364	33.1464	-0.97461	0.0008
ERCC4	20.0254	10.19	-0.974683	0.00395
QRSL1	18.4269	9.37316	-0.975207	0.00615
HECTD2	13.1803	6.70153	-0.975825	0.0444
NUP62CL	15.2738	7.76298	-0.976376	0.04285
LIPH	34.1499	17.3398	-0.977791	0.00485
C1orf116	22.3087	11.3273	-0.977798	0.00155
ZMYM4	24.2748	12.3207	-0.978371	0.0019
PTPRG	16.9028	8.56769	-0.980289	0.00365
CASC9	23.8334	12.0679	-0.981818	0.0218
NEXN	9.07501	4.59284	-0.982514	0.02915
SEMA3A	11.8294	5.98179	-0.98373	0.00865
WDFY3	15.0812	7.6257	-0.983808	0.0016
VPS13C	40.2894	20.3636	-0.984409	0.00025
KRAS	44.1857	22.3284	-0.984699	0.0018
PTCH1	10.0649	5.08238	-0.985753	0.00645
SYNJ1	10.8334	5.46701	-0.986657	0.00615
DDX6	42.6426	21.494	-0.988361	0.0011
LNX2	13.5362	6.8208	-0.988807	0.00665
PRSS16	10.7524	5.41804	-0.988811	0.02855
ZFP37	7.69349	3.87428	-0.98971	0.03785
ZNF518A	18.8536	9.49015	-0.990334	0.00315
VAV1	13.0635	6.57303	-0.990911	0.01
IL1R1	22.7118	11.4257	-0.991164	0.0022
SNHG11	28.047	14.1096	-0.991168	0.02045
ZNF383	21.2559	10.6931	-0.991181	0.02565
SLCO1B3	53.6013	26.9554	-0.991691	0.0029
ZNF148	17.856	8.97222	-0.992871	0.00235
STK38	45.4772	22.8408	-0.993534	0.00105
USP32P1	17.2968	8.68612	-0.993719	0.0081
TMC7	16.5568	8.30645	-0.995118	0.0252
DBT	10.3843	5.20836	-0.995504	0.00295
NFYB	38.6619	19.3731	-0.996857	0.0028
VTI1A	22.6164	11.3285	-0.997406	0.00255
DDAH1	28.4623	14.2444	-0.99866	0.00245
INADL	18.4847	9.24844	-0.999052	0.00115
ZNF549	8.42699	4.20556	-1.00272	0.01695
CDC73	39.523	19.675	-1.00633	0.0013
SREK1	49.4062	24.5896	-1.00664	0.01015
ARHGAP24	15.4143	7.66724	-1.00749	0.0049
TEAD1	81.7057	40.593	-1.00921	5e-05
SLC6A9	9.51773	4.72657	-1.00982	0.03715
ZNF674	6.99476	3.4729	-1.01014	0.02025
WIPF1	29.615	14.67	-1.01346	0.0018
KRT4	10.4819	5.19172	-1.01362	0.0238
DYNC2H1	12.6267	6.25372	-1.01369	0.0017
ZNF569	8.50855	4.20952	-1.01526	0.0186
EDEM3	32.9853	16.3001	-1.01694	0.00145
NFIB	34.4311	17.0142	-1.01697	0.0004
LNPEP	22.8927	11.3075	-1.01761	0.0049
HORMAD1	30.3509	14.9829	-1.01842	0.0091
PPP1R3F	9.33385	4.60714	-1.0186	0.01505
RIF1	32.3238	15.9512	-1.01893	0.0003
ABCB1	4.77142	2.35433	-1.0191	0.02745
RPL13AP20	59.7185	29.4467	-1.02007	0.01455
PTPDC1	13.8057	6.7927	-1.0232	0.0068
C11orf63	9.84672	4.84456	-1.02328	0.0253
MBTPS2	50.3467	24.7508	-1.02442	0.0012
JADE1	57.285	28.1492	-1.02506	0.0003
TAPT1	15.5886	7.65624	-1.02579	0.0049
ZMYM5	32.6175	15.9982	-1.02773	0.0105
RPP14	22.2396	10.8999	-1.02881	0.00405
SMIM8	14.4864	7.09571	-1.02968	0.02535
ZNF41	6.97582	3.4122	-1.03166	0.0408
UBL3	33.2949	16.2696	-1.03312	0.00165
HGD	53.9633	26.3634	-1.03344	0.00185
DNAJC6	14.3004	6.98576	-1.03356	0.00395
LOC728730	16.7252	8.16881	-1.03382	0.01265
CEP41	11.3124	5.51845	-1.03557	0.0058
SLC41A2	31.7607	15.4878	-1.03611	0.0032
ITGA11	7.16813	3.49453	-1.0365	0.00865
ZNF770	57.1125	27.8205	-1.03766	0.0006
IDNK	16.2774	7.92348	-1.03866	0.0404
PLCB1	9.83533	4.78448	-1.03961	0.0047
ARMT1	37.5304	18.2467	-1.04042	0.00405
ZNF136	7.80842	3.7952	-1.04085	0.0269
VLDLR	38.7014	18.7934	-1.04216	0.00075
DISP1	4.65308	2.25952	-1.04217	0.02925
XRN1	31.6581	15.362	-1.04321	0.0055
LHX8	16.8835	8.17897	-1.04562	0.0172
SCG5	17.7783	8.60916	-1.04618	0.02745
MAN1A2	20.3905	9.86725	-1.04718	0.0025
ZNF638	40.3892	19.5324	-1.0481	0.00045
ITPR2	12.4604	6.0219	-1.04906	0.0016
CYP4V2	12.0125	5.79751	-1.05103	0.0064
SMARCAD1	30.4369	14.686	-1.05139	0.00335
APPBP2	32.9248	15.8615	-1.05364	0.0012
NR1D2	43.5109	20.9589	-1.05381	0.0004
AASDH	15.0645	7.24629	-1.05584	0.00825
TNRC6C	7.30234	3.51179	-1.05615	0.00535
KLF12	7.56238	3.6336	-1.05744	0.00635
WWC2	22.0866	10.5957	-1.05969	0.0006
TMEM209	33.845	16.2181	-1.06134	0.0017
DSC2	5.03897	2.41447	-1.06142	0.02455
DENND4A	23.3362	11.1705	-1.06288	0.00525
MFAP3	29.8395	14.255	-1.06576	0.0012
IFIT5	21.4323	10.2284	-1.0672	0.00275
ZNF285	8.24468	3.93446	-1.0673	0.022
TMTC3	32.4088	15.4594	-1.0679	0.0007
TRAPPC6B	38.2485	18.2126	-1.07047	0.0008
MAP9	27.7349	13.1861	-1.07268	0.00055
SLC7A2	15.123	7.18557	-1.07357	0.00195
DENND1B	14.233	6.76142	-1.07384	0.0204
PCF11	30.7327	14.5741	-1.07636	0.00045
DNAJC16	14.7719	6.98917	-1.07967	0.01375
RAB37	6.99467	3.30674	-1.08085	0.0341
SMIM13	30.6914	14.4979	-1.08199	0.0016
PLCB4	44.1181	20.8385	-1.08212	0.00015
TAF2	38.059	17.9733	-1.08239	0.0008
SLC30A6	35.0794	16.5558	-1.08328	0.00115
RAB3GAP2	41.9261	19.7833	-1.08356	5e-05
NR2F1-AS1	12.0325	5.67262	-1.08485	0.0136
OSBPL3	27.3124	12.8731	-1.08519	0.00055
REV3L	18.0342	8.49729	-1.08566	0.03015
SPAG1	24.0284	11.3213	-1.0857	0.0025
ZFYVE16	26.9791	12.6824	-1.08902	0.0016
TET2	8.34761	3.92147	-1.08997	0.00285
PPFIBP2	25.9504	12.1906	-1.08999	0.0012
LCLAT1	44.5471	20.9048	-1.0915	0.00035
TM4SF4	57.8878	27.1642	-1.09155	0.0029
ZFP30	13.0896	6.13266	-1.09383	0.00375
SLC38A9	31.3377	14.6389	-1.0981	0.00315
SP4	15.4923	7.22024	-1.10143	0.0026
OCLN	20.37	9.48691	-1.10243	0.0012
GLRB	10.178	4.73121	-1.10517	0.01875
ERI2	22.9661	10.6737	-1.10544	0.0398
N6AMT2	20.7124	9.62214	-1.10607	0.04405
C21orf91	7.97082	3.70232	-1.1063	0.01405
BBS12	14.2453	6.61466	-1.10675	0.0076
ZNF19	5.00722	2.32317	-1.10792	0.04955
ZNF225	10.3655	4.80361	-1.10959	0.01365
TMEM56	32.2646	14.9382	-1.11095	0.0011
MIR22HG	30.5886	14.1498	-1.11221	0.0035
TBC1D19	12.5475	5.79474	-1.11458	0.009
ICK	10.8837	5.0246	-1.11508	0.00415
KIAA1033	57.0796	26.3388	-1.11579	0.0002
DCUN1D1	19.8097	9.13194	-1.11721	0.0011
TIGAR	33.3338	15.3599	-1.11782	0.0002
LACTB2	94.9524	43.6751	-1.12039	0.0009
RAB39B	8.22255	3.78172	-1.12054	0.01755
ZNF470	4.6305	2.12895	-1.12103	0.01345
ELOVL2	15.1329	6.9567	-1.12122	0.0044
AGMO	10.0544	4.61581	-1.12317	0.02705
TIGD2	23.0441	10.566	-1.12496	0.00825
UGGT2	25.5639	11.7195	-1.1252	0.00065
ST6GAL2	14.0985	6.45836	-1.1263	0.0032
STARD13	16.718	7.64681	-1.12847	0.00165
DCDC5	10.1302	4.63285	-1.12869	0.00485
CHD9	30.0467	13.7399	-1.12884	0.00015
FZD6	40.2935	18.4135	-1.12979	0.0007
ABLIM1	49.8159	22.7508	-1.13069	5e-05
PDE4D	62.9444	28.7376	-1.13114	5e-05
CTIF	28.0735	12.7944	-1.13369	0.0004
MRPL1	36.1609	16.4632	-1.13519	0.00675
TMEM139	6.32234	2.87839	-1.1352	0.04285
HCG18	13.5018	6.14583	-1.13547	0.02645
HEG1	23.6403	10.7548	-1.13627	0.0001
CD274	8.66996	3.94402	-1.13636	0.0114
BIRC6	41.8085	19.0175	-1.13647	5e-05
AGL	17.0364	7.73484	-1.13918	0.001
SKA2	53.6624	24.3448	-1.1403	0.0004
PEX11G	12.2576	5.55573	-1.14163	0.0367
NCOA2	17.7108	8.00195	-1.14621	0.0015
RAB11FIP2	31.448	14.207	-1.14637	0.0003
LOC101927120	6.72699	3.0371	-1.14727	0.0352
MAP3K2	38.0692	17.1685	-1.14886	5e-05
SRGAP1	45.6742	20.5882	-1.14956	5e-05
STX17	28.3049	12.7518	-1.15035	0.00015
NMNAT2	6.10168	2.74888	-1.15036	0.00665
SPATA18	22.5284	10.1464	-1.15078	0.00125
UTRN	19.2641	8.65909	-1.15363	0.00015
GOPC	52.9916	23.7934	-1.1552	0.0009
CREM	55.6027	24.9656	-1.15521	0.00215
TTC33	23.3322	10.4687	-1.15624	0.00075
DOCK3	5.66204	2.53968	-1.15668	0.00285
BMPR2	32.3581	14.5064	-1.15743	5e-05
RPS6KA6	12.6664	5.65414	-1.16362	0.00195
MIR100HG	26.3187	11.7434	-1.16424	0.00175
ERCC6L2	12.4555	5.54804	-1.16673	0.0073
GLP2R	11.7567	5.23387	-1.16753	0.00275
KRCC1	31.9413	14.2059	-1.16893	0.0029
SCEL	8.82843	3.92238	-1.17043	0.01185
ARID2	24.5454	10.9005	-1.17106	0.0002
TMEM67	15.8617	7.04299	-1.17128	0.00325
IFT88	15.7277	6.98164	-1.17167	0.0046
ADGRG6	84.503	37.4821	-1.1728	5e-05
ZNF608	7.45583	3.30047	-1.1757	0.0029
C10orf12	10.305	4.55899	-1.17656	0.0025
SLPI	43.6097	19.2848	-1.17719	0.0176
SLC35D1	18.6359	8.23375	-1.17847	0.00055
ROCK2	44.27	19.5534	-1.17891	0.0001
DCAF10	33.7521	14.8185	-1.18758	0.00015
DPYD	14.3949	6.31942	-1.18769	0.0077
DOCK5	52.2342	22.9227	-1.18822	5e-05
DOCK4	22.8705	10.0357	-1.18834	0.0001
C12orf60	16.6135	7.28826	-1.18871	0.04135
GOLT1A	46.326	20.2935	-1.1908	0.00755
DTWD2	6.82797	2.98812	-1.19222	0.0077
PHACTR2	12.4599	5.45281	-1.19223	0.00055
FAM169A	22.3993	9.79704	-1.19303	0.00075
CPNE8	29.7821	13.0143	-1.19435	0.0006
SKIL	65.6443	28.6577	-1.19575	5e-05
GTPBP10	17.4868	7.61772	-1.19884	0.0007
MTMR6	29.1686	12.6754	-1.20238	0.00035
RFX3	12.6708	5.50234	-1.2034	0.0028
CCDC68	15.5883	6.76473	-1.20436	0.0025
THSD7A	8.23677	3.56917	-1.20649	0.0015
ZNF260	30.4311	13.163	-1.20906	0.0004
CAB39L	6.79722	2.937	-1.2106	0.0107
UBR3	22.0828	9.53851	-1.21109	0.00035
PSG4	38.9021	16.7976	-1.21159	0.00095
ITGB6	7.31781	3.15226	-1.21503	0.00565
CCBL2	25.0342	10.7832	-1.21512	0.0189
TRMT13	18.7182	8.054	-1.21666	0.0051
VPS50	17.7394	7.62797	-1.21758	0.01945
ZNF791	26.4125	11.3563	-1.21773	0.0011
ZDBF2	19.449	8.35759	-1.21854	0.0002
PKI55	12.9441	5.56221	-1.21856	0.00475
ATP10A	21.1108	9.06971	-1.21885	0.00015
ZC2HC1A	23.8789	10.2512	-1.21994	0.00175
VPS13B	21.8783	9.39086	-1.22017	0.00215
FAIM	22.5344	9.65571	-1.22268	0.01885
PWAR5	21.516	9.20187	-1.22541	0.0045
GGPS1	47.6685	20.3821	-1.22573	0.0003
NSUN6	15.572	6.65593	-1.22625	0.00555
LOC103611081	7.29469	3.11623	-1.22704	0.011
CDC14A	9.68383	4.13535	-1.22757	0.00665
PLD1	20.6278	8.80565	-1.22809	0.00035
ANO5	12.5654	5.36026	-1.22909	0.00095
PYGO1	16.3954	6.98733	-1.23048	0.0005
NSD1	28.3493	12.08	-1.23069	5e-05
ZNF181	17.2497	7.32957	-1.23477	0.0034
ZNF271P	14.8747	6.30704	-1.23782	0.0005
CFH	36.7938	15.5977	-1.23813	0.0007
SOS2	27.9365	11.7699	-1.24705	0.00045
ZNF616	6.2725	2.63674	-1.25029	0.01615
MAP2	20.0795	8.43345	-1.25153	0.00055
DMXL1	20.1491	8.45707	-1.25248	0.00015
TTLL7	8.25404	3.46156	-1.25368	0.0094
HCFC2	19.749	8.26112	-1.25737	0.0008
ZSCAN30	8.48872	3.55068	-1.25745	0.02925
PUS7L	18.5642	7.75376	-1.25955	0.0018
TBCEL	19.4276	8.09983	-1.26214	0.0011
C5orf51	43.9398	18.2995	-1.26373	0.00015
LOC102606465	9.95501	4.13092	-1.26896	0.04275
CDKL5	13.0453	5.41232	-1.26921	0.00405
LINC00319	9.1554	3.79813	-1.26933	0.00735
ZNF711	13.8147	5.73085	-1.26939	0.00065
CLCN4	16.2354	6.73243	-1.26995	0.00015
LPP	57.9484	24.0273	-1.2701	5e-05
CACNA2D1	20.3448	8.41844	-1.27304	0.00025
GATA3	27.9472	11.5631	-1.27318	0.00055
FAT4	5.49302	2.26967	-1.27511	0.0007
PARP11	9.54402	3.9429	-1.27534	0.0051
LMLN	6.58632	2.71012	-1.28112	0.00225
ZNF75A	19.6596	8.05296	-1.28764	0.01305
ARRDC4	32.2186	13.1771	-1.28986	5e-05
FPGT	16.7919	6.8545	-1.29265	0.0021
APLF	5.27153	2.14358	-1.2982	0.0182
BMPER	17.1124	6.95102	-1.29974	0.0009
SLC45A4	13.25	5.368	-1.30354	0.0012
ZNF780B	11.3067	4.58023	-1.30369	0.00035
SEPSECS	17.8667	7.23523	-1.30416	0.00065
ZNF510	11.433	4.61854	-1.30769	0.001
MBLAC2	10.469	4.22609	-1.30873	0.0055
N4BP2	11.1431	4.49798	-1.3088	0.00035
NHS	14.223	5.73853	-1.30947	5e-05
NBEAL1	17.3635	6.99555	-1.31155	0.0002
LOC100507487	18.9993	7.6536	-1.31174	0.00175
PRICKLE1	6.95876	2.8031	-1.31181	0.00525
[truncated: 180 more rows]
