# Supplementary material for: Herbal formula Yangyinjiedu induces lung cancer cell apoptosis via activation of early growth response 1
Source: J Cell Mol Med. 2019 Jun 25;23(9):6193–202. doi: 10.1111/jcmm.14501 (PMC6714142; doi:10.1111/jcmm.14501)
Supplement: Supplementary file 2 [file JCMM-23-6193-s002.xlsx]

## Sheet: Sheet1
Table S6. List of the 4,892 binding sites identified by ChIP-seq with YYJD treatment.
Genomic Coordinate	Nearest Refseq	Gene Name	Gene Type
chr7:35840603-35840604	NM_001788	SEPT7	protein-coding
chr11:77597570-77597571	NM_024684	AAMDC	protein-coding
chr9:139922716-139922717	NM_001606	ABCA2	protein-coding
chr1:229694200-229694201	NM_012089	ABCB10	protein-coding
chr1:229694002-229694003	NM_012089	ABCB10	protein-coding
chr3:183735812-183735813	NM_005688	ABCC5	protein-coding
chr1:94883824-94883825	NM_002858	ABCD3	protein-coding
chr3:52008070-52008071	NM_032750	ABHD14B	protein-coding
chr2:204192969-204192970	NM_005759	ABI2	protein-coding
chr2:204193649-204193650	NM_005759	ABI2	protein-coding
chr9:133710637-133710638	NM_005157	ABL1	protein-coding
chr17:967173-967174	NM_001092	ABR	protein-coding
chr17:966145-966146	NM_001092	ABR	protein-coding
chr17:1050975-1050976	NM_001092	ABR	protein-coding
chr17:966889-966890	NM_001092	ABR	protein-coding
chr17:1106845-1106846	NM_001092	ABR	protein-coding
chr17:1083410-1083411	NM_001092	ABR	protein-coding
chr6:139350217-139350218	NM_021243	ABRACL	protein-coding
chr3:128598311-128598312	NM_014049	ACAD9	protein-coding
chr17:7118008-7118009	NM_000018	ACADVL	protein-coding
chr11:44087803-44087804	NM_032592	ACCS	protein-coding
chr14:23564758-23564759	NM_014977	ACIN1	protein-coding
chr9:32384619-32384620	NM_002197	ACO1	protein-coding
chr14:74037777-74037778	NM_006821	ACOT2	protein-coding
chrX:108976531-108976532	NM_004458	ACSL4	protein-coding
chr7:5569307-5569308	NM_001101	ACTB	protein-coding
chr17:79480046-79480047	NM_001614	ACTG1	protein-coding
chr14:69446180-69446181	NM_001102	ACTN1	protein-coding
chr1:236878233-236878234	NM_001103	ACTN2	protein-coding
chr1:236877656-236877657	NM_001103	ACTN2	protein-coding
chr1:236877264-236877265	NM_001103	ACTN2	protein-coding
chr14:58666704-58666705	NM_018477	ACTR10	protein-coding
chr2:92281505-92281506	NM_001032412	ACTR3BP2	pseudo
chr2:92310611-92310612	NM_001032412	ACTR3BP2	pseudo
chr2:92324128-92324129	NM_001032412	ACTR3BP2	pseudo
chr2:92303409-92303410	NM_001032412	ACTR3BP2	pseudo
chr2:92309110-92309111	NM_001032412	ACTR3BP2	pseudo
chr2:92325201-92325202	NM_001032412	ACTR3BP2	pseudo
chr2:92280859-92280860	NM_001032412	ACTR3BP2	pseudo
chr2:92297519-92297520	NM_001032412	ACTR3BP2	pseudo
chr2:92272999-92273000	NM_001032412	ACTR3BP2	pseudo
chr2:92307372-92307373	NM_001032412	ACTR3BP2	pseudo
chr2:92259512-92259513	NM_001032412	ACTR3BP2	pseudo
chr2:92268452-92268453	NM_001032412	ACTR3BP2	pseudo
chr2:92291487-92291488	NM_001032412	ACTR3BP2	pseudo
chr2:92316010-92316011	NM_001032412	ACTR3BP2	pseudo
chr2:92308503-92308504	NM_001032412	ACTR3BP2	pseudo
chr2:92269126-92269127	NM_001032412	ACTR3BP2	pseudo
chr2:92300909-92300910	NM_001032412	ACTR3BP2	pseudo
chr2:92282205-92282206	NM_001032412	ACTR3BP2	pseudo
chr2:92275947-92275948	NM_001032412	ACTR3BP2	pseudo
chr2:92309659-92309660	NM_001032412	ACTR3BP2	pseudo
chr2:92313350-92313351	NM_001032412	ACTR3BP2	pseudo
chr2:92306803-92306804	NM_001032412	ACTR3BP2	pseudo
chr2:92305759-92305760	NM_001032412	ACTR3BP2	pseudo
chr2:92324536-92324537	NM_001032412	ACTR3BP2	pseudo
chr2:92286019-92286020	NM_001032412	ACTR3BP2	pseudo
chr2:92316341-92316342	NM_001032412	ACTR3BP2	pseudo
chr2:92283542-92283543	NM_001032412	ACTR3BP2	pseudo
chr2:92296667-92296668	NM_001032412	ACTR3BP2	pseudo
chr2:92276352-92276353	NM_001032412	ACTR3BP2	pseudo
chr2:92319927-92319928	NM_001032412	ACTR3BP2	pseudo
chr2:92313842-92313843	NM_001032412	ACTR3BP2	pseudo
chr2:92313025-92313026	NM_001032412	ACTR3BP2	pseudo
chr2:92300337-92300338	NM_001032412	ACTR3BP2	pseudo
chr2:92268822-92268823	NM_001032412	ACTR3BP2	pseudo
chr2:92323186-92323187	NM_001032412	ACTR3BP2	pseudo
chr2:92299565-92299566	NM_001032412	ACTR3BP2	pseudo
chr2:92310125-92310126	NM_001032412	ACTR3BP2	pseudo
chr2:92290092-92290093	NM_001032412	ACTR3BP2	pseudo
chr2:92318677-92318678	NM_001032412	ACTR3BP2	pseudo
chr2:92298074-92298075	NM_001032412	ACTR3BP2	pseudo
chr2:92318904-92318905	NM_001032412	ACTR3BP2	pseudo
chr2:92322812-92322813	NM_001032412	ACTR3BP2	pseudo
chr2:92288658-92288659	NM_001032412	ACTR3BP2	pseudo
chr2:92290960-92290961	NM_001032412	ACTR3BP2	pseudo
chr2:92322521-92322522	NM_001032412	ACTR3BP2	pseudo
chr2:92310424-92310425	NM_001032412	ACTR3BP2	pseudo
chr2:92321227-92321228	NM_001032412	ACTR3BP2	pseudo
chr2:92268172-92268173	NM_001032412	ACTR3BP2	pseudo
chr2:92284318-92284319	NM_001032412	ACTR3BP2	pseudo
chr2:92281315-92281316	NM_001032412	ACTR3BP2	pseudo
chr2:92295855-92295856	NM_001032412	ACTR3BP2	pseudo
chr2:92321810-92321811	NM_001032412	ACTR3BP2	pseudo
chr2:92320589-92320590	NM_001032412	ACTR3BP2	pseudo
chr2:92325894-92325895	NM_001032412	ACTR3BP2	pseudo
chr2:92308050-92308051	NM_001032412	ACTR3BP2	pseudo
chr2:92301182-92301183	NM_001032412	ACTR3BP2	pseudo
chr2:92325528-92325529	NM_001032412	ACTR3BP2	pseudo
chr2:92296873-92296874	NM_001032412	ACTR3BP2	pseudo
chr2:92269711-92269712	NM_001032412	ACTR3BP2	pseudo
chr2:92296350-92296351	NM_001032412	ACTR3BP2	pseudo
chr2:92323735-92323736	NM_001032412	ACTR3BP2	pseudo
chr2:92267627-92267628	NM_001032412	ACTR3BP2	pseudo
chr10:38874543-38874544	NR_045000	ACTR3BP5	pseudo
chr10:39136800-39136801	NR_045000	ACTR3BP5	pseudo
chr10:39081613-39081614	NR_045000	ACTR3BP5	pseudo
chr10:39137228-39137229	NR_045000	ACTR3BP5	pseudo
chr10:38881978-38881979	NR_045000	ACTR3BP5	pseudo
chr10:39101992-39101993	NR_045000	ACTR3BP5	pseudo
chr10:39101687-39101688	NR_045000	ACTR3BP5	pseudo
chr10:39151140-39151141	NR_045000	ACTR3BP5	pseudo
chr10:38881525-38881526	NR_045000	ACTR3BP5	pseudo
chr10:39101306-39101307	NR_045000	ACTR3BP5	pseudo
chr10:39093910-39093911	NR_045000	ACTR3BP5	pseudo
chr10:38872669-38872670	NR_045000	ACTR3BP5	pseudo
chr10:39080614-39080615	NR_045000	ACTR3BP5	pseudo
chr10:39152480-39152481	NR_045000	ACTR3BP5	pseudo
chr10:39107336-39107337	NR_045000	ACTR3BP5	pseudo
chr10:39088348-39088349	NR_045000	ACTR3BP5	pseudo
chr10:39150876-39150877	NR_045000	ACTR3BP5	pseudo
chr10:38880964-38880965	NR_045000	ACTR3BP5	pseudo
chr10:39079486-39079487	NR_045000	ACTR3BP5	pseudo
chr10:39112791-39112792	NR_045000	ACTR3BP5	pseudo
chr10:39085922-39085923	NR_045000	ACTR3BP5	pseudo
chr10:39124523-39124524	NR_045000	ACTR3BP5	pseudo
chr10:39114134-39114135	NR_045000	ACTR3BP5	pseudo
chr10:39138171-39138172	NR_045000	ACTR3BP5	pseudo
chr10:39128866-39128867	NR_045000	ACTR3BP5	pseudo
chr10:39083807-39083808	NR_045000	ACTR3BP5	pseudo
chr10:38888398-38888399	NR_045000	ACTR3BP5	pseudo
chr10:38881783-38881784	NR_045000	ACTR3BP5	pseudo
chr10:39137501-39137502	NR_045000	ACTR3BP5	pseudo
chr10:39111294-39111295	NR_045000	ACTR3BP5	pseudo
chr10:39112005-39112006	NR_045000	ACTR3BP5	pseudo
chr10:39078845-39078846	NR_045000	ACTR3BP5	pseudo
chr10:39144191-39144192	NR_045000	ACTR3BP5	pseudo
chr10:38874154-38874155	NR_045000	ACTR3BP5	pseudo
chr10:39076735-39076736	NR_045000	ACTR3BP5	pseudo
chr10:39125616-39125617	NR_045000	ACTR3BP5	pseudo
chr10:39154815-39154816	NR_045000	ACTR3BP5	pseudo
chr10:39139505-39139506	NR_045000	ACTR3BP5	pseudo
chr10:39094187-39094188	NR_045000	ACTR3BP5	pseudo
chr10:38888757-38888758	NR_045000	ACTR3BP5	pseudo
chr10:39105293-39105294	NR_045000	ACTR3BP5	pseudo
chr10:39108014-39108015	NR_045000	ACTR3BP5	pseudo
chr10:38887068-38887069	NR_045000	ACTR3BP5	pseudo
chr10:39079087-39079088	NR_045000	ACTR3BP5	pseudo
chr10:38872142-38872143	NR_045000	ACTR3BP5	pseudo
chr10:39121448-39121449	NR_045000	ACTR3BP5	pseudo
chr10:39150608-39150609	NR_045000	ACTR3BP5	pseudo
chr3:38496960-38496961	NR_028389	ACVR2B-AS1	ncRNA
chr2:9695886-9695887	NM_003183	ADAM17	protein-coding
chr8:38889972-38889973	NM_003816	ADAM9	protein-coding
chr19:1514025-1514026	NM_213604	ADAMTSL5	protein-coding
chr7:946076-946077	NM_006869	ADAP1	protein-coding
chr7:945294-945295	NM_006869	ADAP1	protein-coding
chr1:154600524-154600525	NM_001111	ADAR	protein-coding
chr21:46494450-46494451	NM_001112	ADARB1	protein-coding
chr10:1541843-1541844	NM_001098830	ADARB2-AS1	ncRNA
chr8:145597636-145597637	NM_174922	ADCK5	protein-coding
chr10:111767209-111767210	NM_001121	ADD3	protein-coding
chr6:142623030-142623031	NM_020455	ADGRG6	protein-coding
chr8:67351307-67351308	NM_144650	ADHFE1	protein-coding
chr18:77883256-77883257	NM_014913	ADNP2	protein-coding
chr20:60877872-60877873	NM_007002	ADRM1	protein-coding
chr12:19592402-19592403	NM_153207	AEBP2	protein-coding
chr2:100781728-100781729	NM_002285	AFF3	protein-coding
chr5:132299287-132299288	NM_014423	AFF4	protein-coding
chr5:132298464-132298465	NM_014423	AFF4	protein-coding
chr2:64751488-64751489	NM_017657	AFTPH	protein-coding
chr2:236402652-236402653	NM_014914	AGAP1	protein-coding
chr7:150783369-150783370	NM_031946	AGAP3	protein-coding
chr1:49838333-49838334	NR_046839	AGBL4-IT1	ncRNA
chr2:27273662-27273663	NR_046730	AGBL5-AS1	ncRNA
chr1:36348878-36348879	NM_012199	AGO1	protein-coding
chr8:141656043-141656044	NM_012154	AGO2	protein-coding
chr8:141646012-141646013	NM_012154	AGO2	protein-coding
chr9:139581794-139581795	NM_006412	AGPAT2	protein-coding
chr14:77937313-77937314	NM_012111	AHSA1	protein-coding
chr6:143381975-143381976	NM_016108	AIG1	protein-coding
chr6:143381849-143381850	NM_016108	AIG1	protein-coding
chr9:4714087-4714088	NM_016282	AK3	protein-coding
chr13:42846128-42846129	NM_016248	AKAP11	protein-coding
chr19:15530044-15530045	NM_014371	AKAP8L	protein-coding
chr19:40790959-40790960	NM_001626	AKT2	protein-coding
chr1:244014191-244014192	NM_005465	AKT3	protein-coding
chr17:19551978-19551979	NM_000382	ALDH3A2	protein-coding
chr12:34842150-34842151	NM_032834	ALG10	protein-coding
chr12:34347410-34347411	NM_032834	ALG10	protein-coding
chr12:34838650-34838651	NM_032834	ALG10	protein-coding
chr12:34831230-34831231	NM_032834	ALG10	protein-coding
chr12:34328678-34328679	NM_032834	ALG10	protein-coding
chr12:34372647-34372648	NM_032834	ALG10	protein-coding
chr12:34832067-34832068	NM_032834	ALG10	protein-coding
chr12:34838983-34838984	NM_032834	ALG10	protein-coding
chr12:34848817-34848818	NM_032834	ALG10	protein-coding
chr12:34834602-34834603	NM_032834	ALG10	protein-coding
chr12:34841848-34841849	NM_032834	ALG10	protein-coding
chr12:34833436-34833437	NM_032834	ALG10	protein-coding
chr12:34852728-34852729	NM_032834	ALG10	protein-coding
chr12:34847966-34847967	NM_032834	ALG10	protein-coding
chr12:34850940-34850941	NM_032834	ALG10	protein-coding
chr12:34430976-34430977	NM_032834	ALG10	protein-coding
chr12:34831740-34831741	NM_032834	ALG10	protein-coding
chr12:34841551-34841552	NM_032834	ALG10	protein-coding
chr12:34852199-34852200	NM_032834	ALG10	protein-coding
chr12:34846447-34846448	NM_032834	ALG10	protein-coding
chr12:34837671-34837672	NM_032834	ALG10	protein-coding
chr12:34846954-34846955	NM_032834	ALG10	protein-coding
chr12:38018001-38018002	NM_001013620	ALG10B	protein-coding
chr12:38072832-38072833	NM_001013620	ALG10B	protein-coding
chr12:38034241-38034242	NM_001013620	ALG10B	protein-coding
chr12:37991935-37991936	NM_001013620	ALG10B	protein-coding
chr12:38074763-38074764	NM_001013620	ALG10B	protein-coding
chr12:38094957-38094958	NM_001013620	ALG10B	protein-coding
chr12:38083994-38083995	NM_001013620	ALG10B	protein-coding
chr12:38196328-38196329	NM_001013620	ALG10B	protein-coding
chr12:38038098-38038099	NM_001013620	ALG10B	protein-coding
chr12:38127049-38127050	NM_001013620	ALG10B	protein-coding
chr12:38145476-38145477	NM_001013620	ALG10B	protein-coding
chr12:38037169-38037170	NM_001013620	ALG10B	protein-coding
chr12:38007178-38007179	NM_001013620	ALG10B	protein-coding
chr12:38164822-38164823	NM_001013620	ALG10B	protein-coding
chr12:38096799-38096800	NM_001013620	ALG10B	protein-coding
chr12:38069688-38069689	NM_001013620	ALG10B	protein-coding
chr12:37997130-37997131	NM_001013620	ALG10B	protein-coding
chr12:38115180-38115181	NM_001013620	ALG10B	protein-coding
chr12:38029083-38029084	NM_001013620	ALG10B	protein-coding
chr12:38027414-38027415	NM_001013620	ALG10B	protein-coding
chr12:38052000-38052001	NM_001013620	ALG10B	protein-coding
chr12:38016412-38016413	NM_001013620	ALG10B	protein-coding
chr12:38036799-38036800	NM_001013620	ALG10B	protein-coding
chr12:38035107-38035108	NM_001013620	ALG10B	protein-coding
chr12:38030896-38030897	NM_001013620	ALG10B	protein-coding
chr12:37990174-37990175	NM_001013620	ALG10B	protein-coding
chr12:38042534-38042535	NM_001013620	ALG10B	protein-coding
chr12:37995057-37995058	NM_001013620	ALG10B	protein-coding
chr12:38104987-38104988	NM_001013620	ALG10B	protein-coding
chr12:38062894-38062895	NM_001013620	ALG10B	protein-coding
chr12:38447134-38447135	NM_001013620	ALG10B	protein-coding
chr12:37998299-37998300	NM_001013620	ALG10B	protein-coding
chr12:38108654-38108655	NM_001013620	ALG10B	protein-coding
chr12:38124475-38124476	NM_001013620	ALG10B	protein-coding
chr12:38493889-38493890	NM_001013620	ALG10B	protein-coding
chr12:38543818-38543819	NM_001013620	ALG10B	protein-coding
chr12:37857113-37857114	NM_001013620	ALG10B	protein-coding
chr12:37999732-37999733	NM_001013620	ALG10B	protein-coding
chr12:38050747-38050748	NM_001013620	ALG10B	protein-coding
chr12:38009252-38009253	NM_001013620	ALG10B	protein-coding
chr12:38047626-38047627	NM_001013620	ALG10B	protein-coding
chr12:38536792-38536793	NM_001013620	ALG10B	protein-coding
chr12:38124623-38124624	NM_001013620	ALG10B	protein-coding
chr12:38049883-38049884	NM_001013620	ALG10B	protein-coding
chr12:38002256-38002257	NM_001013620	ALG10B	protein-coding
chr12:38008633-38008634	NM_001013620	ALG10B	protein-coding
chr12:38040639-38040640	NM_001013620	ALG10B	protein-coding
chr12:38014485-38014486	NM_001013620	ALG10B	protein-coding
chr12:38096557-38096558	NM_001013620	ALG10B	protein-coding
chr12:38593997-38593998	NM_001013620	ALG10B	protein-coding
chr12:38098960-38098961	NM_001013620	ALG10B	protein-coding
chr11:43852880-43852881	NM_139178	ALKBH3	protein-coding
chr2:3698738-3698739	NM_018436	ALLC	protein-coding
chr10:45869498-45869499	NM_000698	ALOX5	protein-coding
chr16:2570330-2570331	NM_015944	AMDHD2	protein-coding
chrX:63425809-63425810	NM_152424	AMER1	protein-coding
chr11:94501370-94501371	NM_130847	AMOTL1	protein-coding
chr17:66201590-66201591	NM_016627	AMZ2	protein-coding
chr17:62971932-62971933	NM_153032	AMZ2P1	pseudo
chr3:134204870-134204871	NM_015391	ANAPC13	protein-coding
chr12:110825170-110825171	NM_016238	ANAPC7	protein-coding
chr14:77279251-77279252	NM_015305	ANGEL1	protein-coding
chr8:41679645-41679646	NM_000037	ANK1	protein-coding
chr20:10015547-10015548	NM_022096	ANKEF1	protein-coding
chr5:139779666-139779667	NM_017747	ANKHD1	protein-coding
chr12:133344005-133344006	NM_015114	ANKLE2	protein-coding
chr7:16685575-16685576	NM_020319	ANKMY2	protein-coding
chr17:27920368-27920369	NM_152345	ANKRD13B	protein-coding
chr21:15457379-15457380	NM_153750	ANKRD20A11P	pseudo
chr21:15310829-15310830	NM_153750	ANKRD20A11P	pseudo
chr1:142653580-142653581	NR_046228	ANKRD20A12P	pseudo
chr1:142719031-142719032	NR_046228	ANKRD20A12P	pseudo
chr1:142550354-142550355	NR_046228	ANKRD20A12P	pseudo
chr1:142615790-142615791	NR_046228	ANKRD20A12P	pseudo
chr1:142539080-142539081	NR_046228	ANKRD20A12P	pseudo
chr1:142654532-142654533	NR_046228	ANKRD20A12P	pseudo
chr1:142538752-142538753	NR_046228	ANKRD20A12P	pseudo
chr1:142854970-142854971	NR_046228	ANKRD20A12P	pseudo
chr1:142656047-142656048	NR_046228	ANKRD20A12P	pseudo
chr1:142655221-142655222	NR_046228	ANKRD20A12P	pseudo
chr1:142536026-142536027	NR_046228	ANKRD20A12P	pseudo
chr1:142537795-142537796	NR_046228	ANKRD20A12P	pseudo
chr1:142907544-142907545	NR_046228	ANKRD20A12P	pseudo
chr9:42297344-42297345	NM_001012421	ANKRD20A2	protein-coding
chr9:42297571-42297572	NM_001012421	ANKRD20A2	protein-coding
chr9:42416059-42416060	NM_001012419	ANKRD20A3	protein-coding
chr2:95475134-95475135	NR_003366	ANKRD20A8P	pseudo
chr10:27389215-27389216	NM_014915	ANKRD26	protein-coding
chr16:46477278-46477279	NM_001004299	ANKRD26P1	pseudo
chr16:46435392-46435393	NM_001004299	ANKRD26P1	pseudo
chr16:46434402-46434403	NM_001004299	ANKRD26P1	pseudo
chr16:46417693-46417694	NM_001004299	ANKRD26P1	pseudo
chr16:46405873-46405874	NM_001004299	ANKRD26P1	pseudo
chr16:46406801-46406802	NM_001004299	ANKRD26P1	pseudo
chr16:46416709-46416710	NM_001004299	ANKRD26P1	pseudo
chr16:46428594-46428595	NM_001004299	ANKRD26P1	pseudo
chr16:46420896-46420897	NM_001004299	ANKRD26P1	pseudo
chr16:46424577-46424578	NM_001004299	ANKRD26P1	pseudo
chr16:46424841-46424842	NM_001004299	ANKRD26P1	pseudo
chr16:46422091-46422092	NM_001004299	ANKRD26P1	pseudo
chr16:46453784-46453785	NM_001004299	ANKRD26P1	pseudo
chr16:46464033-46464034	NM_001004299	ANKRD26P1	pseudo
chr16:46422592-46422593	NM_001004299	ANKRD26P1	pseudo
chr16:46388446-46388447	NM_001004299	ANKRD26P1	pseudo
chr16:46387399-46387400	NM_001004299	ANKRD26P1	pseudo
chr16:46426751-46426752	NM_001004299	ANKRD26P1	pseudo
chr16:46433141-46433142	NM_001004299	ANKRD26P1	pseudo
chr16:46387879-46387880	NM_001004299	ANKRD26P1	pseudo
chr16:46499024-46499025	NM_001004299	ANKRD26P1	pseudo
chr16:46407713-46407714	NM_001004299	ANKRD26P1	pseudo
chr16:46449701-46449702	NM_001004299	ANKRD26P1	pseudo
chr16:46408013-46408014	NM_001004299	ANKRD26P1	pseudo
chr16:46591208-46591209	NM_001004299	ANKRD26P1	pseudo
chr16:46500083-46500084	NM_001004299	ANKRD26P1	pseudo
chr16:46432713-46432714	NM_001004299	ANKRD26P1	pseudo
chr16:46417282-46417283	NM_001004299	ANKRD26P1	pseudo
chr16:46433610-46433611	NM_001004299	ANKRD26P1	pseudo
chr16:46455879-46455880	NM_001004299	ANKRD26P1	pseudo
chr16:46427061-46427062	NM_001004299	ANKRD26P1	pseudo
chr16:46416939-46416940	NM_001004299	ANKRD26P1	pseudo
chr16:46413047-46413048	NM_001004299	ANKRD26P1	pseudo
chr16:46423878-46423879	NM_001004299	ANKRD26P1	pseudo
chr16:46433412-46433413	NM_001004299	ANKRD26P1	pseudo
chr16:46421871-46421872	NM_001004299	ANKRD26P1	pseudo
chr16:46427700-46427701	NM_001004299	ANKRD26P1	pseudo
chr16:46420434-46420435	NM_001004299	ANKRD26P1	pseudo
chr16:46424153-46424154	NM_001004299	ANKRD26P1	pseudo
chr16:46387003-46387004	NM_001004299	ANKRD26P1	pseudo
chr16:46465064-46465065	NM_001004299	ANKRD26P1	pseudo
chr16:46408402-46408403	NM_001004299	ANKRD26P1	pseudo
chr16:46428188-46428189	NM_001004299	ANKRD26P1	pseudo
chr16:46405463-46405464	NM_001004299	ANKRD26P1	pseudo
chr16:46434098-46434099	NM_001004299	ANKRD26P1	pseudo
chr16:46427358-46427359	NM_001004299	ANKRD26P1	pseudo
chr16:46406366-46406367	NM_001004299	ANKRD26P1	pseudo
chr16:46417966-46417967	NM_001004299	ANKRD26P1	pseudo
chr2:132779668-132779669	NR_027019	ANKRD30BL	pseudo
chr2:133015241-133015242	NR_027019	ANKRD30BL	pseudo
chr2:133029671-133029672	NR_027019	ANKRD30BL	pseudo
chr2:133028407-133028408	NR_027019	ANKRD30BL	pseudo
chr2:133032670-133032671	NR_027019	ANKRD30BL	pseudo
chr2:133030582-133030583	NR_027019	ANKRD30BL	pseudo
chr2:133026797-133026798	NR_027019	ANKRD30BL	pseudo
chr2:133034756-133034757	NR_027019	ANKRD30BL	pseudo
chr2:133026988-133026989	NR_027019	ANKRD30BL	pseudo
chr2:133025842-133025843	NR_027019	ANKRD30BL	pseudo
chr2:133027498-133027499	NR_027019	ANKRD30BL	pseudo
chr2:133038196-133038197	NR_027019	ANKRD30BL	pseudo
chr2:132775559-132775560	NR_027019	ANKRD30BL	pseudo
chr2:133018905-133018906	NR_027019	ANKRD30BL	pseudo
chr2:133038678-133038679	NR_027019	ANKRD30BL	pseudo
chr2:133028951-133028952	NR_027019	ANKRD30BL	pseudo
chr2:133017157-133017158	NR_027019	ANKRD30BL	pseudo
chr2:133032902-133032903	NR_027019	ANKRD30BL	pseudo
chr2:133016430-133016431	NR_027019	ANKRD30BL	pseudo
chr2:133036702-133036703	NR_027019	ANKRD30BL	pseudo
chr2:133019430-133019431	NR_027019	ANKRD30BL	pseudo
chr2:132769520-132769521	NR_027019	ANKRD30BL	pseudo
chr2:133033389-133033390	NR_027019	ANKRD30BL	pseudo
chr2:132966748-132966749	NR_027019	ANKRD30BL	pseudo
chr2:133023190-133023191	NR_027019	ANKRD30BL	pseudo
chr2:133016901-133016902	NR_027019	ANKRD30BL	pseudo
chr2:133039033-133039034	NR_027019	ANKRD30BL	pseudo
chr2:133022424-133022425	NR_027019	ANKRD30BL	pseudo
chr2:133031290-133031291	NR_027019	ANKRD30BL	pseudo
chr2:133024100-133024101	NR_027019	ANKRD30BL	pseudo
chr2:133029266-133029267	NR_027019	ANKRD30BL	pseudo
chr2:133020133-133020134	NR_027019	ANKRD30BL	pseudo
chr21:14342480-14342481	NM_153773	ANKRD30BP2	pseudo
chr21:14344820-14344821	NM_153773	ANKRD30BP2	pseudo
chr21:14367311-14367312	NM_153773	ANKRD30BP2	pseudo
chr21:14344324-14344325	NM_153773	ANKRD30BP2	pseudo
chr21:14350485-14350486	NM_153773	ANKRD30BP2	pseudo
chr21:14353168-14353169	NM_153773	ANKRD30BP2	pseudo
chr21:14368373-14368374	NM_153773	ANKRD30BP2	pseudo
chr21:14367689-14367690	NM_153773	ANKRD30BP2	pseudo
chr21:14339245-14339246	NM_153773	ANKRD30BP2	pseudo
chr21:14365299-14365300	NM_153773	ANKRD30BP2	pseudo
chr2:96588635-96588636	NM_001010914	ANKRD36C	protein-coding
chr15:40574945-40574946	NM_001190479	ANKRD63	protein-coding
chr12:100378503-100378504	NM_020140	ANKS1B	protein-coding
chr9:101558817-101558818	NM_173551	ANKS6	protein-coding
chr12:6041754-6041755	NM_020373	ANO2	protein-coding
chr15:69110867-69110868	NM_006305	ANP32A	protein-coding
chr9:100747238-100747239	NM_006401	ANP32B	protein-coding
chr1:150208435-150208436	NM_030920	ANP32E	protein-coding
chr4:79467994-79467995	NM_005139	ANXA3	protein-coding
chr10:48277949-48277950	NM_001040084	ANXA8	protein-coding
chr10:47769598-47769599	NM_001630	ANXA8L1	protein-coding
chr11:964953-964954	NM_012305	AP2A2	protein-coding
chr17:33914393-33914394	NM_001282	AP2B1	protein-coding
chr3:183892456-183892457	NM_004068	AP2M1	protein-coding
chr8:41997598-41997599	NM_006803	AP3M2	protein-coding
chr15:51200790-51200791	NM_007347	AP4E1	protein-coding
chr19:1445359-1445360	NM_005883	APC2	protein-coding
chr11:129939505-129939506	NM_001642	APLP2	protein-coding
chr16:88878641-88878642	NM_000485	APRT	protein-coding
chr4:36246175-36246176	NM_015230	ARAP2	protein-coding
chr8:143695957-143695958	NM_015193	ARC	protein-coding
chr7:127228390-127228391	NM_001662	ARF5	protein-coding
chr7:127228614-127228615	NM_001662	ARF5	protein-coding
chr11:47198621-47198622	NM_032389	ARFGAP2	protein-coding
chr10:32217794-32217795	NM_018287	ARHGAP12	protein-coding
chr17:43449167-43449168	NM_174919	ARHGAP27	protein-coding
chr11:129149434-129149435	NM_014715	ARHGAP32	protein-coding
chr8:145911313-145911314	NM_025251	ARHGAP39	protein-coding
chr14:32546205-32546206	NM_001173	ARHGAP5	protein-coding
chr14:32597799-32597800	NM_001173	ARHGAP5	protein-coding
chr8:1772001-1772002	NM_014629	ARHGEF10	protein-coding
chr1:157015782-157015783	NM_014784	ARHGEF11	protein-coding
chr11:73019880-73019881	NM_014786	ARHGEF17	protein-coding
chr19:7515640-7515641	NM_015318	ARHGEF18	protein-coding
chr19:7515857-7515858	NM_015318	ARHGEF18	protein-coding
chr3:153839071-153839072	NR_037901	ARHGEF26-AS1	ncRNA
chr5:72921984-72921985	NM_001080479	ARHGEF28	protein-coding
chr2:131594335-131594336	NM_015320	ARHGEF4	protein-coding
chr15:74838564-74838565	NM_006465	ARID3B	protein-coding
chr12:101801588-101801589	NM_001177	ARL1	protein-coding
chr10:104474162-104474163	NM_004311	ARL3	protein-coding
chr2:153574796-153574797	NM_152522	ARL6IP6	protein-coding
chr15:80696372-80696373	NM_014862	ARNT2	protein-coding
chr7:98972335-98972336	NM_005720	ARPC1B	protein-coding
chr3:9834191-9834192	NM_005718	ARPC4	protein-coding
chr9:127631458-127631459	NM_030978	ARPC5L	protein-coding
chr9:140500145-140500146	NM_152285	ARRDC1	protein-coding
chr19:18117851-18117852	NM_015683	ARRDC2	protein-coding
chr19:18111530-18111531	NM_015683	ARRDC2	protein-coding
chr15:98503816-98503817	NM_183376	ARRDC4	protein-coding
chr22:51082175-51082176	NM_000487	ARSA	protein-coding
chr5:78280646-78280647	NM_000046	ARSB	protein-coding
chr11:3675211-3675212	NM_004314	ART1	protein-coding
chr11:3675763-3675764	NM_004314	ART1	protein-coding
chr8:131749513-131749514	NM_018482	ASAP1	protein-coding
chr8:131370400-131370401	NR_002765	ASAP1-IT1	ncRNA
chr2:239335480-239335481	NM_016114	ASB1	protein-coding
chr14:94426381-94426382	NM_016150	ASB2	protein-coding
chr1:155534026-155534027	NM_018489	ASH1L	protein-coding
chr17:79935470-79935471	NM_024083	ASPSCR1	protein-coding
chr8:124408731-124408732	NM_014109	ATAD2	protein-coding
chr1:212732344-212732345	NM_001674	ATF3	protein-coding
chr12:52463753-52463754	NM_021934	ATG101	protein-coding
chr5:115177612-115177613	NM_004707	ATG12	protein-coding
chr2:234160246-234160247	NM_017974	ATG16L1	protein-coding
chr2:242577072-242577073	NM_013325	ATG4B	protein-coding
chr3:182511300-182511301	NM_014616	ATP11B	protein-coding
chr12:110718826-110718827	NM_001681	ATP2A2	protein-coding
chr12:90103531-90103532	NR_028138	ATP2B1-AS1	ncRNA
chr19:36066558-36066559	NM_000704	ATP4A	protein-coding
chr19:1240335-1240336	NM_001687	ATP5D	protein-coding
chr17:46969897-46969898	NM_005175	ATP5G1	protein-coding
chr17:73043170-73043171	NM_006356	ATP5H	protein-coding
chr4:668243-668244	NM_007100	ATP5I	protein-coding
chr21:27228124-27228125	NM_001685	ATP5J	protein-coding
chr14:50779336-50779337	NM_015684	ATP5S	protein-coding
chr17:40610842-40610843	NM_005177	ATP6V0A1	protein-coding
chr12:124196901-124196902	NM_012463	ATP6V0A2	protein-coding
chr16:67515177-67515178	NM_004691	ATP6V0D1	protein-coding
chr8:104033244-104033245	NM_001695	ATP6V1C1	protein-coding
chr9:117349974-117349975	NM_004888	ATP6V1G1	protein-coding
chr18:55405120-55405121	NM_005603	ATP8B1	protein-coding
chr20:3451596-3451597	NM_012070	ATRN	protein-coding
chr16:28833982-28833983	NM_007245	ATXN2L	protein-coding
chr17:42277563-42277564	NM_020218	ATXN7L3	protein-coding
chr9:94124184-94124185	NM_001698	AUH	protein-coding
chr1:26186019-26186020	NM_024037	AUNIP	protein-coding
chr1:1310620-1310621	NM_017900	AURKAIP1	protein-coding
chr10:99447234-99447235	NM_021732	AVPI1	protein-coding
chr19:41732005-41732006	NM_001699	AXL	protein-coding
chr8:103823152-103823153	NM_015878	AZIN1	protein-coding
chr8:103818747-103818748	NM_015878	AZIN1	protein-coding
chr8:103819815-103819816	NM_015878	AZIN1	protein-coding
chr8:103804504-103804505	NM_015878	AZIN1	protein-coding
chr1:235667948-235667949	NM_152490	B3GALNT2	protein-coding
chr12:122688030-122688031	NM_030765	B3GNT4	protein-coding
chr9:33167269-33167270	NM_001497	B4GALT1	protein-coding
chr1:161147266-161147267	NM_003779	B4GALT3	protein-coding
chr5:177027089-177027090	NM_007255	B4GALT7	protein-coding
chr21:11188063-11188064	NM_001187	BAGE	protein-coding
chr21:11186496-11186497	NM_001187	BAGE	protein-coding
chr17:79008838-79008839	NM_006340	BAIAP2	protein-coding
chr10:28944511-28944512	NM_012342	BAMBI	protein-coding
chr9:96725407-96725408	NR_144455	BARX1-AS1	ncRNA
chr20:49411369-49411370	NM_017843	BCAS4	protein-coding
chr12:50236902-50236903	NM_181708	BCDIN3D	protein-coding
chr19:41903665-41903666	NM_000709	BCKDHA	protein-coding
chr16:31119698-31119699	NM_005881	BCKDK	protein-coding
chr2:111878315-111878316	NM_006538	BCL2L11	protein-coding
chr16:30905427-30905428	NM_004765	BCL7C	protein-coding
chrX:40036090-40036091	NM_017745	BCOR	protein-coding
chr16:66512365-66512366	NR_109960	BEAN1-AS1	ncRNA
chr17:1171993-1171994	NM_001164405	BHLHA9	protein-coding
chr17:1171721-1171722	NM_001164405	BHLHA9	protein-coding
chr3:5020662-5020663	NM_003670	BHLHE40	protein-coding
chr3:5020865-5020866	NM_003670	BHLHE40	protein-coding
chr3:5065214-5065215	NR_037903	BHLHE40-AS1	ncRNA
chr9:95527771-95527772	NM_015250	BICD2	protein-coding
chr12:120426831-120426832	NM_207311	BICDL1	protein-coding
chr11:102118532-102118533	NM_001165	BIRC3	protein-coding
chr7:155137742-155137743	NR_103545	BLACE	ncRNA
chr7:155143006-155143007	NR_103545	BLACE	ncRNA
chr17:28619173-28619174	NM_000386	BLMH	protein-coding
chr10:22614575-22614576	NM_005180	BMI1	protein-coding
chr2:203211050-203211051	NM_001204	BMPR2	protein-coding
chr15:59981553-59981554	NM_004330	BNIP2	protein-coding
chr5:173043839-173043840	NM_138369	BOD1	protein-coding
chr2:242498596-242498597	NR_033346	BOK-AS1	ncRNA
chr17:8095981-8095982	NM_017622	BORCS6	protein-coding
chr17:65821468-65821469	NM_004459	BPTF	protein-coding
chr17:65822076-65822077	NM_004459	BPTF	protein-coding
chr7:140624541-140624542	NM_004333	BRAF	protein-coding
chr12:112118551-112118552	NM_006768	BRAP	protein-coding
chr19:15442944-15442945	NM_014299	BRD4	protein-coding
chr3:10157234-10157235	NM_018462	BRK1	protein-coding
chr21:40685582-40685583	NM_018963	BRWD1	protein-coding
chr21:40685829-40685830	NR_111942	BRWD1-IT2	ncRNA
chr19:2015677-2015678	NM_017797	BTBD2	protein-coding
chr6:38607443-38607444	NM_052893	BTBD9	protein-coding
chr12:92539314-92539315	NM_001731	BTG1	protein-coding
chr10:103124659-103124660	NM_003939	BTRC	protein-coding
chr2:201676223-201676224	NM_014670	BZW1	protein-coding
chr10:71389822-71389823	NM_145306	C10orf35	protein-coding
chr11:66512266-66512267	NM_024650	C11orf80	protein-coding
chr12:105352519-105352520	NM_152318	C12orf45	protein-coding
chr12:7052978-7052979	NM_138425	C12orf57	protein-coding
chr12:7047311-7047312	NM_138425	C12orf57	protein-coding
chr12:104351053-104351054	NM_001135570	C12orf73	protein-coding
chr14:96505675-96505676	NM_020215	C14orf132	protein-coding
chr14:104376796-104376797	NM_004894	C14orf2	protein-coding
chr14:58619065-58619066	NM_001001872	C14orf37	protein-coding
chr16:73281730-73281731	NM_207385	C16orf47	protein-coding
chr16:26612312-26612313	NM_182831	C16orf82	protein-coding
chr16:1470981-1470982	NM_001010878	C16orf91	protein-coding
chr17:42215805-42215806	NM_024032	C17orf53	protein-coding
chr17:54857718-54857719	NM_001085430	C17orf67	protein-coding
chr19:1275995-1275996	NM_017914	C19orf24	protein-coding
chr19:51307987-51307988	NM_032712	C19orf48	protein-coding
chr19:51308150-51308151	NM_032712	C19orf48	protein-coding
chr19:49622171-49622172	NM_018111	C19orf73	protein-coding
chr2:68290193-68290194	NM_006333	C1D	protein-coding
chr1:244517251-244517252	NM_001012970	C1orf100	protein-coding
chr1:178511885-178511886	NM_207467	C1orf220	ncRNA
chr12:49731000-49731001	NM_001008223	C1QL4	protein-coding
chr5:34193727-34193728	NR_037951	C1QTNF3-AMACR	ncRNA
chr20:3388482-3388483	NM_001009984	C20orf194	protein-coding
chr21:33984896-33984897	NM_017835	C21orf59	protein-coding
chr21:19192023-19192024	NM_017447	C21orf91	protein-coding
chr12:22697426-22697427	NM_014802	C2CD5	protein-coding
chr2:99758082-99758083	NM_144706	C2orf15	protein-coding
chr2:70418177-70418178	NM_017880	C2orf42	protein-coding
chr2:26800864-26800865	NM_001105519	C2orf70	protein-coding
chr2:233719010-233719011	NM_206895	C2orf82	protein-coding
chr3:143690554-143690555	NM_173552	C3orf58	protein-coding
chr9:123837143-123837144	NM_001735	C5	protein-coding
chr5:102594970-102594971	NM_033211	C5orf30	protein-coding
chr5:102594457-102594458	NM_033211	C5orf30	protein-coding
chr5:60956421-60956422	NM_173667	C5orf64	protein-coding
chr6:24721635-24721636	NM_030939	C6orf62	protein-coding
chr7:1068072-1068073	NM_032350	C7orf50	protein-coding
chr7:135347170-135347171	NM_001130929	C7orf73	protein-coding
chr8:146277753-146277754	NM_023080	C8orf33	protein-coding
chr8:145754420-145754421	NM_001001795	C8orf82	protein-coding
chr9:130922375-130922376	NM_024112	C9orf16	protein-coding
chr9:116172983-116172984	NM_152786	C9orf43	protein-coding
chr9:139010643-139010644	NM_152833	C9orf69	protein-coding
chr9:27573810-27573811	NM_018325	C9orf72	protein-coding
chr9:26892774-26892775	NM_024828	CAAP1	protein-coding
chr20:60982511-60982512	NM_031215	CABLES2	protein-coding
chr12:2648783-2648784	NR_046579	CACNA1C-AS2	ncRNA
chr12:2365143-2365144	NR_046769	CACNA1C-IT3	ncRNA
chr16:1202751-1202752	NM_021098	CACNA1H	protein-coding
chr10:18421968-18421969	NM_000724	CACNB2	protein-coding
chr19:3626818-3626819	NM_021231	CACTIN	protein-coding
chr10:120514696-120514697	NM_153810	CACUL1	protein-coding
chr16:71392539-71392540	NM_001740	CALB2	protein-coding
chr14:90863278-90863279	NM_006888	CALM1	protein-coding
chr2:47403677-47403678	NM_001743	CALM2	protein-coding
chr9:138799320-138799321	NM_015447	CAMSAP1	protein-coding
chr1:7326259-7326260	NM_015215	CAMTA1	protein-coding
chr17:4890758-4890759	NM_015099	CAMTA2	protein-coding
chr12:67663109-67663110	NM_018448	CAND1	protein-coding
chr19:39226814-39226815	NM_144691	CAPN12	protein-coding
chr11:34073148-34073149	NM_005898	CAPRIN1	protein-coding
chr22:37921664-37921665	NM_014550	CARD10	protein-coding
chr19:10981612-10981613	NM_199141	CARM1	protein-coding
chr9:77643493-77643494	NM_152420	CARNMT1	protein-coding
chr9:77643300-77643301	NM_152420	CARNMT1	protein-coding
chr5:71146828-71146829	NM_004291	CARTPT	protein-coding
chr8:128746375-128746376	NR_117101	CASC11	ncRNA
chr11:8041532-8041533	NR_125366	CASC23	ncRNA
chr15:44580723-44580724	NM_138423	CASC4	protein-coding
chr7:94139584-94139585	NM_022900	CASD1	protein-coding
chr10:115439007-115439008	NM_001227	CASP7	protein-coding
chr7:116166279-116166280	NM_001753	CAV1	protein-coding
chr3:8783438-8783439	NM_001234	CAV3	protein-coding
chr19:1237979-1237980	NM_152769	CBARP	protein-coding
chr16:67063082-67063083	NM_001755	CBFB	protein-coding
chr16:49111897-49111898	NM_004352	CBLN1	protein-coding
chr9:70692773-70692774	NM_001024916	CBWD5	protein-coding
chr9:70692580-70692581	NM_001024916	CBWD5	protein-coding
chr9:70691646-70691647	NM_001024916	CBWD5	protein-coding
chr17:77751593-77751594	NM_005189	CBX2	protein-coding
chr17:77751837-77751838	NM_005189	CBX2	protein-coding
chr7:26241335-26241336	NM_007276	CBX3	protein-coding
chr22:39548695-39548696	NM_175709	CBX7	protein-coding
chr17:77771165-77771166	NM_020649	CBX8	protein-coding
chr8:128352491-128352492	NR_109834	CCAT2	ncRNA
chr19:56159881-56159882	NM_013301	CCDC106	protein-coding
chr19:48825320-48825321	NM_144577	CCDC114	protein-coding
chr5:68628677-68628678	NM_176816	CCDC125	protein-coding
chr17:8649418-8649419	NM_144681	CCDC42	protein-coding
chr17:80171447-80171448	NM_152675	CCDC57	protein-coding
chr17:80135171-80135172	NM_152675	CCDC57	protein-coding
chr17:80170628-80170629	NM_152675	CCDC57	protein-coding
chr12:82752564-82752565	NM_014167	CCDC59	protein-coding
chr19:46491536-46491537	NM_001080402	CCDC61	protein-coding
chr19:46898999-46899000	NM_032040	CCDC8	protein-coding
chr14:100070611-100070612	NM_001144995	CCDC85C	protein-coding
chr12:124457392-124457393	NM_025140	CCDC92	protein-coding
chr19:41816330-41816331	NM_052848	CCDC97	protein-coding
chr19:41816106-41816107	NM_052848	CCDC97	protein-coding
chr7:45039828-45039829	NM_031443	CCM2	protein-coding
chr20:30606611-30606612	NM_080625	CCM2L	protein-coding
chr6:42016608-42016609	NM_001760	CCND3	protein-coding
chr4:78078249-78078250	NM_004354	CCNG2	protein-coding
chr4:77997430-77997431	NM_006835	CCNI	protein-coding
chr4:77997233-77997234	NM_006835	CCNI	protein-coding
chr14:99947485-99947486	NM_003858	CCNK	protein-coding
chr12:49110876-49110877	NM_001240	CCNT1	protein-coding
chr1:229478360-229478361	NM_145257	CCSAP	protein-coding
chr10:86088110-86088111	NM_018999	CCSER2	protein-coding
chr2:62115790-62115791	NM_006430	CCT4	protein-coding
chr22:16862406-16862407	NM_014406	CCT8L2	protein-coding
chr22:16850182-16850183	NM_014406	CCT8L2	protein-coding
chr22:16861835-16861836	NM_014406	CCT8L2	protein-coding
chr22:16852210-16852211	NM_014406	CCT8L2	protein-coding
chr22:16848708-16848709	NM_014406	CCT8L2	protein-coding
chr22:16856445-16856446	NM_014406	CCT8L2	protein-coding
chr22:16850474-16850475	NM_014406	CCT8L2	protein-coding
chr22:16849092-16849093	NM_014406	CCT8L2	protein-coding
chr22:16860690-16860691	NM_014406	CCT8L2	protein-coding
chr22:16861661-16861662	NM_014406	CCT8L2	protein-coding
chr22:16850725-16850726	NM_014406	CCT8L2	protein-coding
chr11:833004-833005	NM_004357	CD151	protein-coding
chr6:109703689-109703690	NM_006016	CD164	protein-coding
chr6:109704019-109704020	NM_006016	CD164	protein-coding
chr6:109704259-109704260	NM_006016	CD164	protein-coding
chr11:33758182-33758183	NM_000611	CD59	protein-coding
chr12:56123009-56123010	NM_001780	CD63	protein-coding
chr6:14117779-14117780	NM_004233	CD83	protein-coding
chr13:49888165-49888166	NM_030911	CDADC1	protein-coding
chr9:116037870-116037871	NM_139286	CDC26	protein-coding
chr17:45213750-45213751	NM_001256	CDC27	protein-coding
chr17:45216190-45216191	NM_001256	CDC27	protein-coding
chr17:45213148-45213149	NM_001256	CDC27	protein-coding
chr17:45213966-45213967	NM_001256	CDC27	protein-coding
chr17:45266566-45266567	NM_001256	CDC27	protein-coding
chr17:45214557-45214558	NM_001256	CDC27	protein-coding
chr17:45214300-45214301	NM_001256	CDC27	protein-coding
chr17:45219731-45219732	NM_001256	CDC27	protein-coding
chr17:45249344-45249345	NM_001256	CDC27	protein-coding
chr17:45234352-45234353	NM_001256	CDC27	protein-coding
chr11:64612239-64612240	NM_017525	CDC42BPG	protein-coding
chr22:37957856-37957857	NM_152243	CDC42EP1	protein-coding
chr14:105487621-105487622	NM_017955	CDCA4	protein-coding
chr18:26130478-26130479	NM_001792	CDH2	protein-coding
chr10:73137171-73137172	NM_022124	CDH23	protein-coding
chr7:90225284-90225285	NM_012395	CDK14	protein-coding
chr12:96794368-96794369	NM_002595	CDK17	protein-coding
chr12:58146240-58146241	NM_000075	CDK4	protein-coding
chr6:36648341-36648342	NM_000389	CDKN1A	protein-coding
chr4:184365777-184365778	NM_017632	CDKN2AIP	protein-coding
chr11:125935019-125935020	NM_016952	CDON	protein-coding
chr3:133293216-133293217	NM_017548	CDV3	protein-coding
chr19:42210954-42210955	NM_004363	CEACAM5	protein-coding
chr19:33793651-33793652	NM_024988	CEBPA-AS1	ncRNA
chr20:48807078-48807079	NM_005194	CEBPB	protein-coding
chr20:48807887-48807888	NR_125739	CEBPB-AS1	ncRNA
chr8:48572211-48572212	NM_005195	CEBPD	protein-coding
chr22:17911136-17911137	NM_031413	CECR2	protein-coding
chr10:11326408-11326409	NM_001012713	CELF2-AS1	ncRNA
chr10:11325989-11325990	NM_001012713	CELF2-AS1	ncRNA
chr22:46933568-46933569	NM_014246	CELSR1	protein-coding
chr6:126661191-126661192	NM_001012507	CENPW	protein-coding
chr17:79196926-79196927	NM_014984	CEP131	protein-coding
chr14:105332124-105332125	NM_015005	CEP170B	protein-coding
chr2:65267940-65267941	NM_015147	CEP68	protein-coding
chr19:33444481-33444482	NM_032816	CEP89	protein-coding
chr2:169312660-169312661	NM_203463	CERS6	protein-coding
chr1:161397865-161397866	NM_001013625	CFAP126	protein-coding
chr1:161360111-161360112	NM_001013625	CFAP126	protein-coding
chr10:75132444-75132445	NM_145170	CFAP70	protein-coding
chr19:860629-860630	NM_001928	CFD	protein-coding
chr13:115079893-115079894	NM_032436	CHAMP1	protein-coding
chr8:57124243-57124244	NM_024300	CHCHD7	protein-coding
chr1:146714304-146714305	NM_004284	CHD1L	protein-coding
chr8:61564559-61564560	NM_017780	CHD7	protein-coding
chr16:53132998-53132999	NM_015287	CHD9	protein-coding
chr15:20120729-20120730	NR_038836	CHEK2P2	pseudo
chr15:20001052-20001053	NR_038836	CHEK2P2	pseudo
chr15:20005697-20005698	NR_038836	CHEK2P2	pseudo
chr15:20015528-20015529	NR_038836	CHEK2P2	pseudo
chr15:20007873-20007874	NR_038836	CHEK2P2	pseudo
chr15:20013346-20013347	NR_038836	CHEK2P2	pseudo
chr15:20041567-20041568	NR_038836	CHEK2P2	pseudo
chr15:20020096-20020097	NR_038836	CHEK2P2	pseudo
chr15:20005201-20005202	NR_038836	CHEK2P2	pseudo
chr15:20043480-20043481	NR_038836	CHEK2P2	pseudo
chr15:20002401-20002402	NR_038836	CHEK2P2	pseudo
chr15:20128540-20128541	NR_038836	CHEK2P2	pseudo
chr15:20025839-20025840	NR_038836	CHEK2P2	pseudo
chr15:20113936-20113937	NR_038836	CHEK2P2	pseudo
chr15:20013005-20013006	NR_038836	CHEK2P2	pseudo
chr15:20108334-20108335	NR_038836	CHEK2P2	pseudo
chr15:20005423-20005424	NR_038836	CHEK2P2	pseudo
chr15:20132282-20132283	NR_038836	CHEK2P2	pseudo
chr15:20009121-20009122	NR_038836	CHEK2P2	pseudo
chr4:54930866-54930867	NM_012110	CHIC2	protein-coding
chr17:78954347-78954348	NM_024591	CHMP6	protein-coding
chr8:141521807-141521808	NM_017444	CHRAC1	protein-coding
chr8:141522208-141522209	NM_017444	CHRAC1	protein-coding
chr15:32322702-32322703	NM_000746	CHRNA7	protein-coding
chr7:2443132-2443133	NM_018641	CHST12	protein-coding
chr15:40763134-40763135	NM_130468	CHST14	protein-coding
chr10:125851939-125851940	NM_014863	CHST15	protein-coding
chr15:90777284-90777285	NM_006384	CIB1	protein-coding
chr14:77564547-77564548	NM_033426	CIPC	protein-coding
chr19:1269751-1269752	NM_001280	CIRBP	protein-coding
chr17:36886511-36886512	NM_001136498	CISD3	protein-coding
chr12:54205950-54205951	NR_104332	CISTR	ncRNA
chr14:103989140-103989141	NM_001823	CKB	protein-coding
chr15:43981989-43981990	NM_001015001	CKMT1A	protein-coding
chr5:80597357-80597358	NR_034121	CKMT2-AS1	ncRNA
chr9:91925712-91925713	NM_001827	CKS2	protein-coding
chr16:1525112-1525113	NM_001287	CLCN7	protein-coding
chr3:98241759-98241760	NM_019895	CLDND1	protein-coding
chr2:29338225-29338226	NM_024692	CLIP4	protein-coding
chr11:57424967-57424968	NM_006831	CLP1	protein-coding
chr15:65477832-65477833	NM_006660	CLPX	protein-coding
chr17:57697209-57697210	NM_004859	CLTC	protein-coding
chr17:57696945-57696946	NM_004859	CLTC	protein-coding
chr17:2615164-2615165	NM_015229	CLUH	protein-coding
chr12:22199222-22199223	NM_018686	CMAS	protein-coding
chr16:81040509-81040510	NM_020188	CMC2	protein-coding
chr16:81040786-81040787	NM_020188	CMC2	protein-coding
chrX:154299533-154299534	NM_001018024	CMC4	protein-coding
chr16:81478041-81478042	NM_030629	CMIP	protein-coding
chr3:32544446-32544447	NM_017801	CMTM6	protein-coding
chr3:32433278-32433279	NM_138410	CMTM7	protein-coding
chr2:97481812-97481813	NM_017623	CNNM3	protein-coding
chr2:97482292-97482293	NM_017623	CNNM3	protein-coding
chr2:97426642-97426643	NM_020184	CNNM4	protein-coding
chr2:101869072-101869073	NM_017546	CNOT11	protein-coding
chr19:54637458-54637459	NM_014516	CNOT3	protein-coding
chr19:54640945-54640946	NM_014516	CNOT3	protein-coding
chr7:135194920-135194921	NM_013316	CNOT4	protein-coding
chr2:219433347-219433348	NM_005444	CNOT9	protein-coding
chr7:145694472-145694473	NM_014141	CNTNAP2	protein-coding
chr17:71188927-71188928	NM_018714	COG1	protein-coding
chr17:71189198-71189199	NM_018714	COG1	protein-coding
chr17:55038443-55038444	NM_004645	COIL	protein-coding
chr17:48278043-48278044	NM_000088	COL1A1	protein-coding
chr17:48278314-48278315	NM_000088	COL1A1	protein-coding
chr8:139893888-139893889	NM_152888	COL22A1	protein-coding
chr5:178012662-178012663	NM_173465	COL23A1	protein-coding
chr13:111157518-111157519	NR_046583	COL4A2-AS1	ncRNA
chr2:238252165-238252166	NM_004369	COL6A3	protein-coding
chr3:15247588-15247589	NR_027927	COL6A4P1	pseudo
chr3:130054330-130054331	NM_153264	COL6A5	protein-coding
chr2:3652853-3652854	NM_024027	COLEC11	protein-coding
chr2:232651127-232651128	NM_022730	COPS7B	protein-coding
chr12:109125323-109125324	NM_014325	CORO1C	protein-coding
chr15:68871526-68871527	NM_006091	CORO2B	protein-coding
chr1:244998873-244998874	NM_198076	COX20	protein-coding
chr15:75230559-75230560	NM_004255	COX5A	protein-coding
chr2:98262446-98262447	NM_001862	COX5B	protein-coding
chr15:83316371-83316372	NM_030594	CPEB1	protein-coding
chr5:175295017-175295018	NM_006650	CPLX2	protein-coding
chr16:89653507-89653508	NM_014427	CPNE7	protein-coding
chr12:39300597-39300598	NM_153634	CPNE8	protein-coding
chr3:98312535-98312536	NM_000097	CPOX	protein-coding
chr16:12897832-12897833	NM_018340	CPPED1	protein-coding
chr8:145634692-145634693	NM_013291	CPSF1	protein-coding
chr2:9563610-9563611	NM_016207	CPSF3	protein-coding
chrX:88462420-88462421	NM_033048	CPXCR1	protein-coding
chr2:208394569-208394570	NM_004379	CREB1	protein-coding
chr2:208341089-208341090	NM_004379	CREB1	protein-coding
chr11:46260784-46260785	NM_052854	CREB3L1	protein-coding
chr7:137686937-137686938	NM_194071	CREB3L2	protein-coding
chr12:12764767-12764768	NM_001310	CREBL2	protein-coding
chr22:50329880-50329881	NM_024324	CRELD2	protein-coding
chr22:21265448-21265449	NM_005207	CRKL	protein-coding
chr1:16840610-16840611	NR_023386	CROCCP3	pseudo
chr11:45848249-45848250	NM_021117	CRY2	protein-coding
chr11:45869017-45869018	NM_021117	CRY2	protein-coding
chr12:53574327-53574328	NM_015989	CSAD	protein-coding
chr15:75074373-75074374	NM_004383	CSK	protein-coding
chr15:64648549-64648550	NM_022048	CSNK1G1	protein-coding
chr5:122990780-122990781	NM_004384	CSNK1G3	protein-coding
chr11:33183015-33183016	NM_001326	CSTF3	protein-coding
chr4:1242598-1242599	NM_001328	CTBP1	protein-coding
chr10:126848889-126848890	NM_001329	CTBP2	protein-coding
chr10:126787297-126787298	NM_001329	CTBP2	protein-coding
chr10:126677113-126677114	NM_001329	CTBP2	protein-coding
chr17:8150891-8150892	NM_025099	CTC1	protein-coding
chr5:180673382-180673383	NR_109909	CTC-338M12.4	ncRNA
chr2:219260927-219260928	NM_021198	CTDSP1	protein-coding
chr12:58240025-58240026	NM_005730	CTDSP2	protein-coding
chr3:37903889-37903890	NM_005808	CTDSPL	protein-coding
chr3:41240919-41240920	NM_001904	CTNNB1	protein-coding
chr11:88070961-88070962	NM_001814	CTSC	protein-coding
chr11:70217482-70217483	NM_005231	CTTN	protein-coding
chr11:70244680-70244681	NM_005231	CTTN	protein-coding
chr10:35310639-35310640	NM_003591	CUL2	protein-coding
chr2:225450104-225450105	NM_003590	CUL3	protein-coding
chrX:119695015-119695016	NM_003588	CUL4B	protein-coding
chr4:49639150-49639151	NM_025087	CWH43	protein-coding
chr4:49499263-49499264	NM_025087	CWH43	protein-coding
chr4:49640380-49640381	NM_025087	CWH43	protein-coding
chr4:49156944-49156945	NM_025087	CWH43	protein-coding
chr4:49636274-49636275	NM_025087	CWH43	protein-coding
chr4:49513846-49513847	NM_025087	CWH43	protein-coding
chr4:49304763-49304764	NM_025087	CWH43	protein-coding
chr4:49111746-49111747	NM_025087	CWH43	protein-coding
chr4:49146028-49146029	NM_025087	CWH43	protein-coding
chr4:49146649-49146650	NM_025087	CWH43	protein-coding
chr4:49512624-49512625	NM_025087	CWH43	protein-coding
chr4:49104553-49104554	NM_025087	CWH43	protein-coding
chr4:49328141-49328142	NM_025087	CWH43	protein-coding
chr4:49321211-49321212	NM_025087	CWH43	protein-coding
chr4:49646709-49646710	NM_025087	CWH43	protein-coding
chr4:49650734-49650735	NM_025087	CWH43	protein-coding
chr4:49131626-49131627	NM_025087	CWH43	protein-coding
chr4:49129064-49129065	NM_025087	CWH43	protein-coding
chr4:49292773-49292774	NM_025087	CWH43	protein-coding
chr4:49332572-49332573	NM_025087	CWH43	protein-coding
chr4:49635727-49635728	NM_025087	CWH43	protein-coding
chr4:49151794-49151795	NM_025087	CWH43	protein-coding
chr4:49515557-49515558	NM_025087	CWH43	protein-coding
chr4:49660031-49660032	NM_025087	CWH43	protein-coding
chr4:49659596-49659597	NM_025087	CWH43	protein-coding
chr4:49095723-49095724	NM_025087	CWH43	protein-coding
chr4:49642654-49642655	NM_025087	CWH43	protein-coding
chr4:49316023-49316024	NM_025087	CWH43	protein-coding
chr4:49109879-49109880	NM_025087	CWH43	protein-coding
chr4:49095393-49095394	NM_025087	CWH43	protein-coding
chr4:49324921-49324922	NM_025087	CWH43	protein-coding
chr4:49310225-49310226	NM_025087	CWH43	protein-coding
chr4:49158498-49158499	NM_025087	CWH43	protein-coding
chr4:49652295-49652296	NM_025087	CWH43	protein-coding
chr4:49135016-49135017	NM_025087	CWH43	protein-coding
chr4:49331584-49331585	NM_025087	CWH43	protein-coding
chr4:49644687-49644688	NM_025087	CWH43	protein-coding
chr4:49640120-49640121	NM_025087	CWH43	protein-coding
chr4:49300631-49300632	NM_025087	CWH43	protein-coding
chr4:49652577-49652578	NM_025087	CWH43	protein-coding
chr4:49286162-49286163	NM_025087	CWH43	protein-coding
chr4:49141455-49141456	NM_025087	CWH43	protein-coding
chr4:49297935-49297936	NM_025087	CWH43	protein-coding
chr4:49329048-49329049	NM_025087	CWH43	protein-coding
chr4:49120598-49120599	NM_025087	CWH43	protein-coding
chr4:49316449-49316450	NM_025087	CWH43	protein-coding
chr4:49305974-49305975	NM_025087	CWH43	protein-coding
chr4:49110370-49110371	NM_025087	CWH43	protein-coding
chr4:49114428-49114429	NM_025087	CWH43	protein-coding
chr4:49650150-49650151	NM_025087	CWH43	protein-coding
chr4:49637578-49637579	NM_025087	CWH43	protein-coding
chr4:49512858-49512859	NM_025087	CWH43	protein-coding
chr4:49151419-49151420	NM_025087	CWH43	protein-coding
chr4:49155749-49155750	NM_025087	CWH43	protein-coding
chr4:49654490-49654491	NM_025087	CWH43	protein-coding
chr4:49101095-49101096	NM_025087	CWH43	protein-coding
chr4:49140181-49140182	NM_025087	CWH43	protein-coding
chr4:49305652-49305653	NM_025087	CWH43	protein-coding
chr4:49319690-49319691	NM_025087	CWH43	protein-coding
chr4:49639636-49639637	NM_025087	CWH43	protein-coding
chr4:49133726-49133727	NM_025087	CWH43	protein-coding
chr4:49200243-49200244	NM_025087	CWH43	protein-coding
chr4:49291287-49291288	NM_025087	CWH43	protein-coding
chr4:49122583-49122584	NM_025087	CWH43	protein-coding
chr4:49098217-49098218	NM_025087	CWH43	protein-coding
chr4:49157465-49157466	NM_025087	CWH43	protein-coding
chr4:49138697-49138698	NM_025087	CWH43	protein-coding
chr4:49321713-49321714	NM_025087	CWH43	protein-coding
chr4:49280734-49280735	NM_025087	CWH43	protein-coding
chr4:49642347-49642348	NM_025087	CWH43	protein-coding
chr4:49122219-49122220	NM_025087	CWH43	protein-coding
chr4:49096627-49096628	NM_025087	CWH43	protein-coding
chr4:49094109-49094110	NM_025087	CWH43	protein-coding
chr4:49517518-49517519	NM_025087	CWH43	protein-coding
chr4:49331324-49331325	NM_025087	CWH43	protein-coding
chr4:49635981-49635982	NM_025087	CWH43	protein-coding
chr4:49315346-49315347	NM_025087	CWH43	protein-coding
chr4:49110757-49110758	NM_025087	CWH43	protein-coding
chr4:49132921-49132922	NM_025087	CWH43	protein-coding
chr4:49646503-49646504	NM_025087	CWH43	protein-coding
chr4:49121990-49121991	NM_025087	CWH43	protein-coding
chr4:49152540-49152541	NM_025087	CWH43	protein-coding
chr4:49633472-49633473	NM_025087	CWH43	protein-coding
chr4:49307446-49307447	NM_025087	CWH43	protein-coding
chr4:49516727-49516728	NM_025087	CWH43	protein-coding
chr4:49325150-49325151	NM_025087	CWH43	protein-coding
chr4:49652807-49652808	NM_025087	CWH43	protein-coding
chr4:49094826-49094827	NM_025087	CWH43	protein-coding
chr4:49647198-49647199	NM_025087	CWH43	protein-coding
chr4:49101717-49101718	NM_025087	CWH43	protein-coding
chr4:49644096-49644097	NM_025087	CWH43	protein-coding
chr4:49132141-49132142	NM_025087	CWH43	protein-coding
chr4:49513097-49513098	NM_025087	CWH43	protein-coding
chr4:49132738-49132739	NM_025087	CWH43	protein-coding
chr4:49633723-49633724	NM_025087	CWH43	protein-coding
chr4:49111930-49111931	NM_025087	CWH43	protein-coding
chr4:49283299-49283300	NM_025087	CWH43	protein-coding
chr4:49142597-49142598	NM_025087	CWH43	protein-coding
chr4:49105628-49105629	NM_025087	CWH43	protein-coding
chr4:49123001-49123002	NM_025087	CWH43	protein-coding
chr4:49635444-49635445	NM_025087	CWH43	protein-coding
chr4:49153014-49153015	NM_025087	CWH43	protein-coding
chr4:49285173-49285174	NM_025087	CWH43	protein-coding
chr4:49118949-49118950	NM_025087	CWH43	protein-coding
chr4:49314008-49314009	NM_025087	CWH43	protein-coding
chr4:49141773-49141774	NM_025087	CWH43	protein-coding
chr4:49634729-49634730	NM_025087	CWH43	protein-coding
chr4:49156225-49156226	NM_025087	CWH43	protein-coding
chr4:49515807-49515808	NM_025087	CWH43	protein-coding
chr4:49151224-49151225	NM_025087	CWH43	protein-coding
chr4:49286860-49286861	NM_025087	CWH43	protein-coding
chr4:49641150-49641151	NM_025087	CWH43	protein-coding
chr4:49548208-49548209	NM_025087	CWH43	protein-coding
chr4:49093423-49093424	NM_025087	CWH43	protein-coding
chr4:49136887-49136888	NM_025087	CWH43	protein-coding
chr4:49103547-49103548	NM_025087	CWH43	protein-coding
chr4:49298233-49298234	NM_025087	CWH43	protein-coding
chr4:49100604-49100605	NM_025087	CWH43	protein-coding
chr4:49512345-49512346	NM_025087	CWH43	protein-coding
chr4:49641346-49641347	NM_025087	CWH43	protein-coding
chr4:49653467-49653468	NM_025087	CWH43	protein-coding
chr4:49297710-49297711	NM_025087	CWH43	protein-coding
chr4:49315175-49315176	NM_025087	CWH43	protein-coding
chr4:49657889-49657890	NM_025087	CWH43	protein-coding
chr4:49294461-49294462	NM_025087	CWH43	protein-coding
chr4:49125668-49125669	NM_025087	CWH43	protein-coding
chr4:49147656-49147657	NM_025087	CWH43	protein-coding
chr4:49329902-49329903	NM_025087	CWH43	protein-coding
chr4:49655815-49655816	NM_025087	CWH43	protein-coding
chr4:49309379-49309380	NM_025087	CWH43	protein-coding
chr4:49320789-49320790	NM_025087	CWH43	protein-coding
chr4:49096979-49096980	NM_025087	CWH43	protein-coding
chr4:49281959-49281960	NM_025087	CWH43	protein-coding
chr4:49139271-49139272	NM_025087	CWH43	protein-coding
chr4:49121608-49121609	NM_025087	CWH43	protein-coding
chr4:49333393-49333394	NM_025087	CWH43	protein-coding
chr4:49309774-49309775	NM_025087	CWH43	protein-coding
chr4:49643109-49643110	NM_025087	CWH43	protein-coding
chr4:49644945-49644946	NM_025087	CWH43	protein-coding
chr4:49114784-49114785	NM_025087	CWH43	protein-coding
chr4:49112782-49112783	NM_025087	CWH43	protein-coding
chr4:49098858-49098859	NM_025087	CWH43	protein-coding
chr4:49131244-49131245	NM_025087	CWH43	protein-coding
chr4:49144186-49144187	NM_025087	CWH43	protein-coding
chr4:49332330-49332331	NM_025087	CWH43	protein-coding
chr4:49292155-49292156	NM_025087	CWH43	protein-coding
chr4:49318948-49318949	NM_025087	CWH43	protein-coding
chr4:49659175-49659176	NM_025087	CWH43	protein-coding
chr4:49149394-49149395	NM_025087	CWH43	protein-coding
chr4:49324290-49324291	NM_025087	CWH43	protein-coding
chr4:49282943-49282944	NM_025087	CWH43	protein-coding
chr4:49294241-49294242	NM_025087	CWH43	protein-coding
chr4:49121347-49121348	NM_025087	CWH43	protein-coding
chr4:49124846-49124847	NM_025087	CWH43	protein-coding
chr4:49158010-49158011	NM_025087	CWH43	protein-coding
chr4:49094404-49094405	NM_025087	CWH43	protein-coding
chr4:49125475-49125476	NM_025087	CWH43	protein-coding
chr4:49099237-49099238	NM_025087	CWH43	protein-coding
chr4:49634967-49634968	NM_025087	CWH43	protein-coding
chr4:49120963-49120964	NM_025087	CWH43	protein-coding
chr4:49143918-49143919	NM_025087	CWH43	protein-coding
chr4:49609803-49609804	NM_025087	CWH43	protein-coding
chr4:49514585-49514586	NM_025087	CWH43	protein-coding
chr4:49282663-49282664	NM_025087	CWH43	protein-coding
chr4:49293866-49293867	NM_025087	CWH43	protein-coding
chr4:49648348-49648349	NM_025087	CWH43	protein-coding
chr4:49138075-49138076	NM_025087	CWH43	protein-coding
chr4:49637228-49637229	NM_025087	CWH43	protein-coding
chr4:49319977-49319978	NM_025087	CWH43	protein-coding
chr4:49641779-49641780	NM_025087	CWH43	protein-coding
chr4:49156494-49156495	NM_025087	CWH43	protein-coding
chr4:49142886-49142887	NM_025087	CWH43	protein-coding
chr4:49134313-49134314	NM_025087	CWH43	protein-coding
chr4:49316205-49316206	NM_025087	CWH43	protein-coding
chr4:49317028-49317029	NM_025087	CWH43	protein-coding
chr15:22014373-22014374	NR_024387	CXADRP2	pseudo
chr17:4642898-4642899	NM_022059	CXCL16	protein-coding
chr15:22893106-22893107	NM_014608	CYFIP1	protein-coding
chr8:145688280-145688281	NM_032687	CYHR1	protein-coding
chr16:50775946-50775947	NM_015247	CYLD	protein-coding
chr2:38304413-38304414	NM_000104	CYP1B1	protein-coding
chr2:204103715-204103716	NM_020674	CYP20A1	protein-coding
chr19:16044770-16044771	NM_021187	CYP4F11	protein-coding
chr19:16031856-16031857	NM_021187	CYP4F11	protein-coding
chr7:91763403-91763404	NM_000786	CYP51A1	protein-coding
chr2:87642035-87642036	NM_052871	CYTOR	ncRNA
chr2:87623897-87623898	NM_052871	CYTOR	ncRNA
chr2:87644416-87644417	NM_052871	CYTOR	ncRNA
chr2:87593126-87593127	NM_052871	CYTOR	ncRNA
chrX:115005096-115005097	NR_130730	DANT2	ncRNA
chrX:114963488-114963489	NR_130730	DANT2	ncRNA
chrX:115004710-115004711	NR_130730	DANT2	ncRNA
chrX:115004882-115004883	NR_130730	DANT2	ncRNA
chrX:115002731-115002732	NR_130730	DANT2	ncRNA
chrX:115003413-115003414	NR_130730	DANT2	ncRNA
chrX:115000624-115000625	NR_130730	DANT2	ncRNA
chrX:115004148-115004149	NR_130730	DANT2	ncRNA
chr5:10761452-10761453	NM_004394	DAP	protein-coding
chr9:90112552-90112553	NM_004938	DAPK1	protein-coding
chr17:42785916-42785917	NM_025104	DBF4B	protein-coding
chr19:49138896-49138897	NM_001352	DBP	protein-coding
chr19:49137926-49137927	NM_001352	DBP	protein-coding
chr9:37800832-37800833	NM_024345	DCAF10	protein-coding
chr14:24584199-24584200	NM_025230	DCAF11	protein-coding
chrX:125715253-125715254	NM_178470	DCAF12L1	protein-coding
chr17:61627546-61627547	NM_005828	DCAF7	protein-coding
chr6:117803874-117803875	NM_173674	DCBLD1	protein-coding
chr13:36532350-36532351	NM_004734	DCLK1	protein-coding
chr2:74619163-74619164	NM_004082	DCTN1	protein-coding
chr4:52660719-52660720	NM_015115	DCUN1D4	protein-coding
chr4:52661950-52661951	NM_015115	DCUN1D4	protein-coding
chr4:52682807-52682808	NM_015115	DCUN1D4	protein-coding
chr17:79995155-79995156	NM_016286	DCXR	protein-coding
chrX:155260276-155260277	NR_110561	DDX11L16	pseudo
chr9:11413-11414	NR_051986	DDX11L5	pseudo
chr17:62502322-62502323	NM_004396	DDX5	protein-coding
chr1:200639106-200639107	NM_031306	DDX59	protein-coding
chr1:161102547-161102548	NM_004216	DEDD	protein-coding
chr19:42722224-42722225	NM_133328	DEDD2	protein-coding
chr8:7656908-7656909	NM_001037668	DEFB107A	protein-coding
chr8:7889563-7889564	NM_001037380	DEFB109P1B	pseudo
chr20:29832120-29832121	NM_001037730	DEFB115	protein-coding
chr20:29817809-29817810	NM_001037730	DEFB115	protein-coding
chr20:29804533-29804534	NM_001037730	DEFB115	protein-coding
chr20:29831108-29831109	NM_001037730	DEFB115	protein-coding
chr20:29814156-29814157	NM_001037730	DEFB115	protein-coding
chr20:29823008-29823009	NM_001037730	DEFB115	protein-coding
chr20:29805172-29805173	NM_001037730	DEFB115	protein-coding
chr20:29829667-29829668	NM_001037730	DEFB115	protein-coding
chr20:29818449-29818450	NM_001037730	DEFB115	protein-coding
chr20:29822030-29822031	NM_001037730	DEFB115	protein-coding
chr20:29821468-29821469	NM_001037730	DEFB115	protein-coding
chr20:29812732-29812733	NM_001037730	DEFB115	protein-coding
chr20:29811982-29811983	NM_001037730	DEFB115	protein-coding
chr1:224370914-224370915	NM_003676	DEGS1	protein-coding
chr9:126692471-126692472	NM_020946	DENND1A	protein-coding
chr1:115212689-115212690	NM_198459	DENND2C	protein-coding
chr15:66084332-66084333	NM_005848	DENND4A	protein-coding
chr15:66084619-66084620	NM_005848	DENND4A	protein-coding
chr9:19230464-19230465	NM_017925	DENND4C	protein-coding
chr12:123237304-123237305	NM_003677	DENR	protein-coding
chr2:234263044-234263045	NM_003648	DGKD	protein-coding
chr2:234335390-234335391	NM_003648	DGKD	protein-coding
chr13:42614744-42614745	NM_152910	DGKH	protein-coding
chr11:46368896-46368897	NM_003646	DGKZ	protein-coding
chr2:83061551-83061552	NR_033423	DHFRP3	pseudo
chr16:72042631-72042632	NM_001361	DHODH	protein-coding
chr17:27230128-27230129	NM_144683	DHRS13	protein-coding
chr2:169936481-169936482	NM_005771	DHRS9	protein-coding
chr20:37590914-37590915	NM_021931	DHX35	protein-coding
chr5:140998777-140998778	NM_005219	DIAPH1	protein-coding
chr20:61557807-61557808	NM_022105	DIDO1	protein-coding
chr20:61569263-61569264	NM_022105	DIDO1	protein-coding
chr10:764290-764291	NM_014974	DIP2C	protein-coding
chr19:49867198-49867199	NM_014419	DKKL1	protein-coding
chr8:13047333-13047334	NM_006094	DLC1	protein-coding
chr13:50698539-50698540	NR_002612	DLEU2	ncRNA
chr11:84425653-84425654	NM_001364	DLG2	protein-coding
chr11:85195112-85195113	NM_001364	DLG2	protein-coding
chr17:7123267-7123268	NM_001365	DLG4	protein-coding
chr1:35395290-35395291	NM_001080418	DLGAP3	protein-coding
chr14:55658571-55658572	NM_014750	DLGAP5	protein-coding
chr2:172963839-172963840	NM_004405	DLX2	protein-coding
chr17:48046040-48046041	NM_001934	DLX4	protein-coding
chr1:50763038-50763039	NM_032110	DMRTA2	protein-coding
chr5:118406837-118406838	NM_005509	DMXL1	protein-coding
chr14:50101109-50101110	NM_018139	DNAAF2	protein-coding
chr9:33025177-33025178	NM_001539	DNAJA1	protein-coding
chr1:6762059-6762060	NM_018198	DNAJC11	protein-coding
chr10:75038585-75038586	NR_038373	DNAJC9-AS1	ncRNA
chr9:139257793-139257794	NM_001080849	DNLZ	protein-coding
chr15:85043590-85043591	NR_033787	DNM1P41	pseudo
chr15:100347145-100347146	NM_194295	DNM1P46	pseudo
chr2:220253274-220253275	NM_012100	DNPEP	protein-coding
chr21:34961050-34961051	NM_017613	DONSON	protein-coding
chr6:83777304-83777305	NM_015018	DOPEY1	protein-coding
chr19:2169089-2169090	NM_032482	DOT1L	protein-coding
chr19:38715129-38715130	NM_004647	DPF1	protein-coding
chr17:1933378-1933379	NM_001383	DPH1	protein-coding
chr2:115695132-115695133	NR_132105	DPP10-AS3	ncRNA
chr7:35077408-35077409	NM_015283	DPY19L1	protein-coding
chr1:98386569-98386570	NM_000110	DPYD	protein-coding
chr5:146833495-146833496	NM_001387	DPYSL3	protein-coding
chr11:65686852-65686853	NM_006442	DRAP1	protein-coding
chr21:41758380-41758381	NR_038896	DSCAM-AS1	ncRNA
chr6:116692122-116692123	NM_013352	DSE	protein-coding
chr1:205180796-205180797	NM_015375	DSTYK	protein-coding
chr20:18568529-18568530	NM_080820	DTD1	protein-coding
chr2:25896389-25896390	NM_021907	DTNB	protein-coding
chr15:50076161-50076162	NM_020234	DTWD1	protein-coding
chr17:35850355-35850356	NM_007026	DUSP14	protein-coding
chr1:159750927-159750928	NM_017823	DUSP23	protein-coding
chr2:241499798-241499799	NM_001033575	DUSP28	protein-coding
chr10:112257573-112257574	NM_004419	DUSP5	protein-coding
chr12:89747978-89747979	NM_001946	DUSP6	protein-coding
chrX:152909761-152909762	NM_001395	DUSP9	protein-coding
chr14:19945437-19945438	NM_001013701	DUXAP10	pseudo
chr14:19629940-19629941	NM_001013701	DUXAP10	pseudo
chr14:19945237-19945238	NM_001013701	DUXAP10	pseudo
chr14:19630202-19630203	NM_001013701	DUXAP10	pseudo
chr17:7137659-7137660	NM_004422	DVL2	protein-coding
chr16:66785698-66785699	NM_006141	DYNC1LI2	protein-coding
chr21:38738520-38738521	NM_001396	DYRK1A	protein-coding
chr12:68042534-68042535	NM_003583	DYRK2	protein-coding
chr1:206808843-206808844	NM_003582	DYRK3	protein-coding
chr2:11606401-11606402	NM_198256	E2F6	protein-coding
chr14:35015967-35015968	NM_018453	EAPP	protein-coding
chr14:35025503-35025504	NM_018453	EAPP	protein-coding
chr3:73160075-73160076	NM_018029	EBLN2	protein-coding
chrX:65859193-65859194	NM_021783	EDA2R	protein-coding
chr16:67907183-67907184	NM_014329	EDC4	protein-coding
chr16:67906941-67906942	NM_014329	EDC4	protein-coding
chr3:5229255-5229256	NM_014674	EDEM1	protein-coding
chr6:74229958-74229959	NM_001402	EEF1A1	protein-coding
chr6:74231016-74231017	NM_001402	EEF1A1	protein-coding
chr16:22201766-22201767	NM_013302	EEF2K	protein-coding
chr16:5147746-5147747	NM_201400	EEF2KMT	protein-coding
chr7:36192726-36192727	NM_030636	EEPD1	protein-coding
chr14:90341415-90341416	NM_145231	EFCAB11	protein-coding
chr1:245082308-245082309	NM_032328	EFCAB2	protein-coding
chr11:65641115-65641116	NM_016938	EFEMP2	protein-coding
chr1:155051204-155051205	NM_004952	EFNA3	protein-coding
chr8:132916300-132916301	NM_015137	EFR3A	protein-coding
chr8:132916573-132916574	NM_015137	EFR3A	protein-coding
chr1:231558070-231558071	NM_022051	EGLN1	protein-coding
chr19:41304855-41304856	NM_017555	EGLN2	protein-coding
chr5:137800463-137800464	NM_001964	EGR1	protein-coding
chr2:62932880-62932881	NM_015252	EHBP1	protein-coding
chr2:62957926-62957927	NM_015252	EHBP1	protein-coding
chr11:64646153-64646154	NM_006795	EHD1	protein-coding
chr19:48216560-48216561	NM_014601	EHD2	protein-coding
chr9:140513444-140513445	NM_024757	EHMT1	protein-coding
chr19:40030788-40030789	NM_153232	EID2	protein-coding
chr3:40351116-40351117	NM_005875	EIF1B	protein-coding
chr10:120839674-120839675	NM_003750	EIF3A	protein-coding
chr7:2393708-2393709	NM_003751	EIF3B	protein-coding
chr7:2394400-2394401	NM_003751	EIF3B	protein-coding
chr2:233415516-233415517	NM_004846	EIF4E2	protein-coding
chr14:103801142-103801143	NM_001969	EIF5	protein-coding
chr17:7210799-7210800	NM_001970	EIF5A	protein-coding
chr1:205600966-205600967	NM_001973	ELK4	protein-coding
chr1:205600597-205600598	NM_001973	ELK4	protein-coding
chr8:74883401-74883402	NM_005648	ELOC	protein-coding
chr6:80657292-80657293	NM_022726	ELOVL4	protein-coding
chr17:7155493-7155494	NM_015362	ELP5	protein-coding
chr5:49463516-49463517	NM_198449	EMB	protein-coding
chr5:49431485-49431486	NM_198449	EMB	protein-coding
chr5:49408019-49408020	NM_198449	EMB	protein-coding
chr5:49416076-49416077	NM_198449	EMB	protein-coding
chr5:49423162-49423163	NM_198449	EMB	protein-coding
chr5:49549545-49549546	NM_198449	EMB	protein-coding
chr5:49409140-49409141	NM_198449	EMB	protein-coding
chr5:49410275-49410276	NM_198449	EMB	protein-coding
chr5:49510591-49510592	NM_198449	EMB	protein-coding
chr5:49464071-49464072	NM_198449	EMB	protein-coding
chr5:49405896-49405897	NM_198449	EMB	protein-coding
chr5:49406908-49406909	NM_198449	EMB	protein-coding
chr5:49420942-49420943	NM_198449	EMB	protein-coding
chr5:49412086-49412087	NM_198449	EMB	protein-coding
chr5:49513804-49513805	NM_198449	EMB	protein-coding
chr5:49432162-49432163	NM_198449	EMB	protein-coding
chr5:49495626-49495627	NM_198449	EMB	protein-coding
chr5:49418292-49418293	NM_198449	EMB	protein-coding
chr5:49450648-49450649	NM_198449	EMB	protein-coding
chr5:49438436-49438437	NM_198449	EMB	protein-coding
chr5:49448224-49448225	NM_198449	EMB	protein-coding
chr5:49414649-49414650	NM_198449	EMB	protein-coding
chr5:49451697-49451698	NM_198449	EMB	protein-coding
chr5:49501484-49501485	NM_198449	EMB	protein-coding
chr5:49429984-49429985	NM_198449	EMB	protein-coding
chr5:49418767-49418768	NM_198449	EMB	protein-coding
chr5:49422713-49422714	NM_198449	EMB	protein-coding
chr5:49416574-49416575	NM_198449	EMB	protein-coding
chr5:49430429-49430430	NM_198449	EMB	protein-coding
chr5:49433557-49433558	NM_198449	EMB	protein-coding
chr5:49476183-49476184	NM_198449	EMB	protein-coding
chr5:49416861-49416862	NM_198449	EMB	protein-coding
chr5:49437280-49437281	NM_198449	EMB	protein-coding
chr5:49440092-49440093	NM_198449	EMB	protein-coding
chr5:49460704-49460705	NM_198449	EMB	protein-coding
chr5:49435376-49435377	NM_198449	EMB	protein-coding
chr5:49434033-49434034	NM_198449	EMB	protein-coding
chr5:49406241-49406242	NM_198449	EMB	protein-coding
chr5:49474092-49474093	NM_198449	EMB	protein-coding
chr5:49438701-49438702	NM_198449	EMB	protein-coding
chr5:49535004-49535005	NM_198449	EMB	protein-coding
chr5:49535345-49535346	NM_198449	EMB	protein-coding
chr5:49472878-49472879	NM_198449	EMB	protein-coding
chr5:49415791-49415792	NM_198449	EMB	protein-coding
chr5:49436096-49436097	NM_198449	EMB	protein-coding
chr5:49440829-49440830	NM_198449	EMB	protein-coding
chr5:49437887-49437888	NM_198449	EMB	protein-coding
chr5:49471635-49471636	NM_198449	EMB	protein-coding
chr5:49517185-49517186	NM_198449	EMB	protein-coding
chr5:49429601-49429602	NM_198449	EMB	protein-coding
chr5:49559424-49559425	NM_198449	EMB	protein-coding
chr5:49506655-49506656	NM_198449	EMB	protein-coding
chr5:49436599-49436600	NM_198449	EMB	protein-coding
chr5:49525105-49525106	NM_198449	EMB	protein-coding
chr5:49440323-49440324	NM_198449	EMB	protein-coding
chr5:49425426-49425427	NM_198449	EMB	protein-coding
chr5:49439409-49439410	NM_198449	EMB	protein-coding
chr5:49439829-49439830	NM_198449	EMB	protein-coding
chr1:121356330-121356331	NR_003955	EMBP1	pseudo
chr1:121400985-121400986	NR_003955	EMBP1	pseudo
chr1:121373933-121373934	NR_003955	EMBP1	pseudo
chr1:121356985-121356986	NR_003955	EMBP1	pseudo
chr1:121352047-121352048	NR_003955	EMBP1	pseudo
chr1:121364271-121364272	NR_003955	EMBP1	pseudo
chr1:121355746-121355747	NR_003955	EMBP1	pseudo
chr1:121367481-121367482	NR_003955	EMBP1	pseudo
chr1:121395390-121395391	NR_003955	EMBP1	pseudo
chr1:121353204-121353205	NR_003955	EMBP1	pseudo
chr1:121426807-121426808	NR_003955	EMBP1	pseudo
chr1:121389779-121389780	NR_003955	EMBP1	pseudo
chr1:121359053-121359054	NR_003955	EMBP1	pseudo
chr1:121359459-121359460	NR_003955	EMBP1	pseudo
chr1:121353970-121353971	NR_003955	EMBP1	pseudo
chr1:121360070-121360071	NR_003955	EMBP1	pseudo
chr1:121436089-121436090	NR_003955	EMBP1	pseudo
chr1:121369932-121369933	NR_003955	EMBP1	pseudo
chr1:121483297-121483298	NR_003955	EMBP1	pseudo
chr1:121458843-121458844	NR_003955	EMBP1	pseudo
chr1:121432386-121432387	NR_003955	EMBP1	pseudo
chr1:121462572-121462573	NR_003955	EMBP1	pseudo
chr1:121483875-121483876	NR_003955	EMBP1	pseudo
chr1:121479324-121479325	NR_003955	EMBP1	pseudo
chr1:121468171-121468172	NR_003955	EMBP1	pseudo
chr1:121386306-121386307	NR_003955	EMBP1	pseudo
chr1:121358016-121358017	NR_003955	EMBP1	pseudo
chr1:121428673-121428674	NR_003955	EMBP1	pseudo
chr1:121352371-121352372	NR_003955	EMBP1	pseudo
chr1:121375806-121375807	NR_003955	EMBP1	pseudo
chr1:121485111-121485112	NR_003955	EMBP1	pseudo
chr1:121354315-121354316	NR_003955	EMBP1	pseudo
chr1:121355217-121355218	NR_003955	EMBP1	pseudo
chr1:121478671-121478672	NR_003955	EMBP1	pseudo
chr1:121430529-121430530	NR_003955	EMBP1	pseudo
chr1:121355044-121355045	NR_003955	EMBP1	pseudo
chr14:24610824-24610825	NM_016049	EMC9	protein-coding
chr14:100223839-100223840	NM_004434	EML1	protein-coding
chr2:42396478-42396479	NM_019063	EML4	protein-coding
chr2:119613090-119613091	NM_001426	EN1	protein-coding
chr1:225840901-225840902	NM_018212	ENAH	protein-coding
chr4:83351539-83351540	NM_021204	ENOPH1	protein-coding
chr16:33583457-33583458	NR_130771	ENPP7P13	pseudo
chr16:33518835-33518836	NR_130771	ENPP7P13	pseudo
chr16:33584919-33584920	NR_130771	ENPP7P13	pseudo
chr16:33590553-33590554	NR_130771	ENPP7P13	pseudo
chr1:150602502-150602503	NM_004436	ENSA	protein-coding
chr20:25176237-25176238	NM_001247	ENTPD6	protein-coding
chr20:25176560-25176561	NM_001247	ENTPD6	protein-coding
chr2:46524846-46524847	NM_001430	EPAS1	protein-coding
chr2:46524374-46524375	NM_001430	EPAS1	protein-coding
chr6:131384575-131384576	NM_001431	EPB41L2	protein-coding
chr3:90479188-90479189	NM_005233	EPHA3	protein-coding
chr3:90368342-90368343	NM_005233	EPHA3	protein-coding
chr3:90475788-90475789	NM_005233	EPHA3	protein-coding
chr3:90391529-90391530	NM_005233	EPHA3	protein-coding
chr3:90416786-90416787	NM_005233	EPHA3	protein-coding
chr3:90377735-90377736	NM_005233	EPHA3	protein-coding
chr3:90340120-90340121	NM_005233	EPHA3	protein-coding
chr3:90472598-90472599	NM_005233	EPHA3	protein-coding
chr3:90498923-90498924	NM_005233	EPHA3	protein-coding
chr3:90487278-90487279	NM_005233	EPHA3	protein-coding
chr3:90475205-90475206	NM_005233	EPHA3	protein-coding
chr3:90472153-90472154	NM_005233	EPHA3	protein-coding
chr3:90495303-90495304	NM_005233	EPHA3	protein-coding
chr3:90496101-90496102	NM_005233	EPHA3	protein-coding
chr3:90486991-90486992	NM_005233	EPHA3	protein-coding
chr3:90406791-90406792	NM_005233	EPHA3	protein-coding
chr3:90445206-90445207	NM_005233	EPHA3	protein-coding
chr3:90378502-90378503	NM_005233	EPHA3	protein-coding
chr3:90494800-90494801	NM_005233	EPHA3	protein-coding
chr3:90399162-90399163	NM_005233	EPHA3	protein-coding
chr3:90454482-90454483	NM_005233	EPHA3	protein-coding
chr3:90347055-90347056	NM_005233	EPHA3	protein-coding
chr3:90474028-90474029	NM_005233	EPHA3	protein-coding
chr3:90367105-90367106	NM_005233	EPHA3	protein-coding
chr3:90430053-90430054	NM_005233	EPHA3	protein-coding
chr3:90354075-90354076	NM_005233	EPHA3	protein-coding
chr3:90467354-90467355	NM_005233	EPHA3	protein-coding
chr3:90456307-90456308	NM_005233	EPHA3	protein-coding
chr3:90474907-90474908	NM_005233	EPHA3	protein-coding
chr3:90453712-90453713	NM_005233	EPHA3	protein-coding
chr3:90352579-90352580	NM_005233	EPHA3	protein-coding
chr3:90461620-90461621	NM_005233	EPHA3	protein-coding
chr3:90347402-90347403	NM_005233	EPHA3	protein-coding
chr3:90368919-90368920	NM_005233	EPHA3	protein-coding
chr3:90490989-90490990	NM_005233	EPHA3	protein-coding
chr3:90414052-90414053	NM_005233	EPHA3	protein-coding
chr3:90443604-90443605	NM_005233	EPHA3	protein-coding
chr3:90492406-90492407	NM_005233	EPHA3	protein-coding
chr3:90332306-90332307	NM_005233	EPHA3	protein-coding
chr3:90401581-90401582	NM_005233	EPHA3	protein-coding
chr3:90450702-90450703	NM_005233	EPHA3	protein-coding
chr3:90403142-90403143	NM_005233	EPHA3	protein-coding
chr3:96336788-96336789	NM_173655	EPHA6	protein-coding
chr17:19140752-19140753	NM_014964	EPN2	protein-coding
chr17:37856207-37856208	NM_004448	ERBB2	protein-coding
chr5:65221542-65221543	NM_018695	ERBIN	protein-coding
chrX:71439270-71439271	NM_017669	ERCC6L	protein-coding
chr9:98637964-98637965	NM_020207	ERCC6L2	protein-coding
chr19:42759342-42759343	NM_006494	ERF	protein-coding
chr8:681414-681415	NM_207332	ERICH1	protein-coding
chr10:101945781-101945782	NM_006459	ERLIN1	protein-coding
chr8:37594089-37594090	NM_007175	ERLIN2	protein-coding
chr16:23739200-23739201	NM_033266	ERN2	protein-coding
chr16:2723708-2723709	NM_001012731	ERVK13-1	ncRNA
chr2:239007250-239007251	NM_194312	ESPNL	protein-coding
chr17:41623488-41623489	NM_001986	ETV4	protein-coding
chr9:140317637-140317638	NM_017820	EXD3	protein-coding
chr5:443307-443308	NM_007277	EXOC3	protein-coding
chr5:373993-373994	NM_138464	EXOC3-AS1	ncRNA
chr10:94608103-94608104	NM_019053	EXOC6	protein-coding
chr8:28480014-28480015	NR_126027	EXTL3-AS1	ncRNA
chr6:133594085-133594086	NM_004100	EYA4	protein-coding
chr7:148581670-148581671	NM_004456	EZH2	protein-coding
chr17:79519422-79519423	NM_025161	FAAP100	protein-coding
chr17:79519869-79519870	NM_025161	FAAP100	protein-coding
chr1:51425879-51425880	NM_007051	FAF1	protein-coding
chr9:130742910-130742911	NM_203305	FAM102A	protein-coding
chrX:55172581-55172582	NM_138362	FAM104B	protein-coding
chr12:111806934-111806935	NM_144671	FAM109A	protein-coding
chr2:203471184-203471185	NM_173511	FAM117B	protein-coding
chr9:96215926-96215927	NM_198841	FAM120AOS	protein-coding
chr17:40761463-40761464	NM_178126	FAM134C	protein-coding
chr8:139218548-139218549	NM_015912	FAM135B	protein-coding
chr2:70529200-70529201	NM_032822	FAM136A	protein-coding
chr4:89744501-89744502	NM_014883	FAM13A	protein-coding
chr3:197895301-197895302	NM_001145248	FAM157A	protein-coding
chr3:197896055-197896056	NM_001145248	FAM157A	protein-coding
chr3:197843777-197843778	NM_001145248	FAM157A	protein-coding
chr3:197895847-197895848	NM_001145248	FAM157A	protein-coding
chr3:197895105-197895106	NM_001145248	FAM157A	protein-coding
chr9:141122634-141122635	NM_001145249	FAM157B	protein-coding
chr9:141122289-141122290	NM_001145249	FAM157B	protein-coding
chr9:141121916-141121917	NM_001145249	FAM157B	protein-coding
chr16:90183266-90183267	NR_126161	FAM157C	ncRNA
chr16:90183630-90183631	NR_126161	FAM157C	ncRNA
chr11:6255907-6255908	NM_032127	FAM160A2	protein-coding
chr10:116581445-116581446	NM_020940	FAM160B1	protein-coding
chr2:61991525-61991526	NM_032180	FAM161A	protein-coding
chr6:119558634-119558635	NM_024581	FAM184A	protein-coding
chr2:133118538-133118539	NR_135203	FAM201B	ncRNA
chr1:178995073-178995074	NM_014864	FAM20B	protein-coding
chr1:178995288-178995289	NM_014864	FAM20B	protein-coding
chr7:193550-193551	NM_020223	FAM20C	protein-coding
chr12:110099374-110099375	NM_032829	FAM222A	protein-coding
chr22:39040482-39040483	NM_001013647	FAM227A	protein-coding
chr22:21522111-21522112	NM_201565	FAM230B	ncRNA
chr16:284821-284822	NM_032039	FAM234A	protein-coding
chr16:284497-284498	NM_032039	FAM234A	protein-coding
chr9:67791317-67791318	NR_027422	FAM27B	ncRNA
chr9:67791922-67791923	NR_027422	FAM27B	ncRNA
chr9:44875226-44875227	NM_001024942	FAM27C	ncRNA
chr9:44880063-44880064	NM_001024942	FAM27C	ncRNA
chr9:44876196-44876197	NM_001024942	FAM27C	ncRNA
chr9:44880271-44880272	NM_001024942	FAM27C	ncRNA
chr9:44993216-44993217	NM_001024942	FAM27C	ncRNA
chr9:44879893-44879894	NM_001024942	FAM27C	ncRNA
chr9:45729207-45729208	NM_001024608	FAM27E2	ncRNA
chr7:121036462-121036463	NM_014888	FAM3C	protein-coding
chr1:815521-815522	NR_027055	FAM41C	ncRNA
chr1:825057-825058	NR_027055	FAM41C	ncRNA
chr1:816755-816756	NR_027055	FAM41C	ncRNA
chr1:825904-825905	NR_027055	FAM41C	ncRNA
chr6:82463837-82463838	NM_017633	FAM46A	protein-coding
chr8:130896226-130896227	NM_016623	FAM49B	protein-coding
chr17:635820-635821	NM_024792	FAM57A	protein-coding
chr15:59063297-59063298	NM_019092	FAM63B	protein-coding
chr17:6347758-6347759	NM_019013	FAM64A	protein-coding
chr17:6347153-6347154	NM_019013	FAM64A	protein-coding
chr14:67511426-67511427	NM_173526	FAM71D	protein-coding
chr17:18908178-18908179	NM_001039999	FAM83G	protein-coding
chr8:127570764-127570765	NM_174911	FAM84B	protein-coding
chr8:12051567-12051568	NM_001083537	FAM86B1	protein-coding
chr8:12293906-12293907	NM_001137610	FAM86B2	protein-coding
chr8:8086076-8086077	NR_024361	FAM86B3P	pseudo
chr12:8395551-8395552	NR_024254	FAM86FP	pseudo
chr8:7626000-7626001	NM_001164447	FAM90A10P	pseudo
chr8:7433938-7433939	NM_001136572	FAM90A7P	pseudo
chr8:7441578-7441579	NM_001136572	FAM90A7P	pseudo
chr8:7410303-7410304	NM_001136572	FAM90A7P	pseudo
chr19:38893805-38893806	NM_174905	FAM98C	protein-coding
chr15:31195872-31195873	NM_014967	FAN1	protein-coding
chr16:89883249-89883250	NM_000135	FANCA	protein-coding
chr9:98079477-98079478	NM_000136	FANCC	protein-coding
chr13:98796181-98796182	NM_005766	FARP1	protein-coding
chr2:242295678-242295679	NM_014808	FARP2	protein-coding
chr2:223521052-223521053	NM_005687	FARSB	protein-coding
chr5:150992889-150992890	NM_001447	FAT2	protein-coding
chr19:40369210-40369211	NM_001436	FBL	protein-coding
chr16:30669691-30669692	NM_022452	FBRS	protein-coding
chr6:99395747-99395748	NM_012160	FBXL4	protein-coding
chr8:145581790-145581791	NM_012162	FBXL6	protein-coding
chr8:145582199-145582200	NM_012162	FBXL6	protein-coding
chr16:67194882-67194883	NM_018378	FBXL8	protein-coding
chr16:67193854-67193855	NM_018378	FBXL8	protein-coding
chr9:37576307-37576308	NM_012166	FBXO10	protein-coding
chr2:48133864-48133865	NM_012167	FBXO11	protein-coding
chr19:39466414-39466415	NM_024907	FBXO17	protein-coding
chr19:39466593-39466594	NM_024907	FBXO17	protein-coding
chr19:46220586-46220587	NM_001080469	FBXO46	protein-coding
chr5:171433567-171433568	NM_012300	FBXW11	protein-coding
chr9:139839110-139839111	NM_018998	FBXW5	protein-coding
chr12:117348707-117348708	NM_012174	FBXW8	protein-coding
chr1:161418568-161418569	NM_021642	FCGR2A	protein-coding
chr1:161432453-161432454	NM_021642	FCGR2A	protein-coding
chr1:161410646-161410647	NM_021642	FCGR2A	protein-coding
chr1:161410083-161410084	NM_021642	FCGR2A	protein-coding
chr1:161424590-161424591	NM_021642	FCGR2A	protein-coding
chr1:161411139-161411140	NM_021642	FCGR2A	protein-coding
chr1:161439382-161439383	NM_021642	FCGR2A	protein-coding
chr1:161440795-161440796	NM_021642	FCGR2A	protein-coding
chr1:161417594-161417595	NM_021642	FCGR2A	protein-coding
chr5:141031076-141031077	NM_033449	FCHSD1	protein-coding
chr11:72853224-72853225	NM_014824	FCHSD2	protein-coding
chr11:72853406-72853407	NM_014824	FCHSD2	protein-coding
chr11:110300603-110300604	NM_004109	FDX1	protein-coding
chr10:123357988-123357989	NM_000141	FGFR2	protein-coding
chr4:1794888-1794889	NM_000142	FGFR3	protein-coding
chr7:50518143-50518144	NM_022116	FIGNL1	protein-coding
chr12:52214706-52214707	NM_001013690	FIGNL2	protein-coding
chr11:35639942-35639943	NM_014344	FJX1	protein-coding
chr11:35639802-35639803	NM_014344	FJX1	protein-coding
chr6:35699750-35699751	NM_004117	FKBP5	protein-coding
chr16:35260967-35260968	NR_033985	FLJ26245	ncRNA
chr16:35284494-35284495	NR_033985	FLJ26245	ncRNA
chr16:35270805-35270806	NR_033985	FLJ26245	ncRNA
chr16:35232621-35232622	NR_033985	FLJ26245	ncRNA
chr16:35259858-35259859	NR_033985	FLJ26245	ncRNA
chr16:35232015-35232016	NR_033985	FLJ26245	ncRNA
chr16:35234683-35234684	NR_033985	FLJ26245	ncRNA
chr16:35259350-35259351	NR_033985	FLJ26245	ncRNA
chr16:35284087-35284088	NR_033985	FLJ26245	ncRNA
chr16:35220409-35220410	NR_033985	FLJ26245	ncRNA
chr16:35229253-35229254	NR_033985	FLJ26245	ncRNA
chr16:35264478-35264479	NR_033985	FLJ26245	ncRNA
chr16:35281381-35281382	NR_033985	FLJ26245	ncRNA
chr16:35239675-35239676	NR_033985	FLJ26245	ncRNA
chr16:35222292-35222293	NR_033985	FLJ26245	ncRNA
chr16:35275720-35275721	NR_033985	FLJ26245	ncRNA
chr16:35228264-35228265	NR_033985	FLJ26245	ncRNA
chr16:35279679-35279680	NR_033985	FLJ26245	ncRNA
chr16:35274944-35274945	NR_033985	FLJ26245	ncRNA
chr16:35225922-35225923	NR_033985	FLJ26245	ncRNA
chr16:35254546-35254547	NR_033985	FLJ26245	ncRNA
chr16:35208588-35208589	NR_033985	FLJ26245	ncRNA
chr16:35237185-35237186	NR_033985	FLJ26245	ncRNA
chr16:35267730-35267731	NR_033985	FLJ26245	ncRNA
chr16:35253682-35253683	NR_033985	FLJ26245	ncRNA
chr16:35215966-35215967	NR_033985	FLJ26245	ncRNA
chr8:102138808-102138809	NR_033962	FLJ42969	ncRNA
chrX:153570506-153570507	NM_001456	FLNA	protein-coding
chr6:30710628-30710629	NM_005803	FLOT1	protein-coding
chr1:213031477-213031478	NR_027285	FLVCR1-AS1	ncRNA
chr1:240348310-240348311	NM_020066	FMN2	protein-coding
chr2:153191568-153191569	NM_052905	FMNL2	protein-coding
chr2:153192521-153192522	NM_052905	FMNL2	protein-coding
chr13:49550613-49550614	NM_014923	FNDC3A	protein-coding
chr5:131132885-131132886	NM_133372	FNIP1	protein-coding
chr8:42911700-42911701	NM_002027	FNTA	protein-coding
chr9:20684047-20684048	NR_121601	FOCAD-AS1	ncRNA
chr2:28615642-28615643	NM_005253	FOSL2	protein-coding
chr14:38061117-38061118	NM_004496	FOXA1	protein-coding
chr20:22564265-22564266	NM_021784	FOXA2	protein-coding
chr19:46367524-46367525	NM_004497	FOXA3	protein-coding
chr5:72743376-72743377	NM_004472	FOXD1	protein-coding
chr9:42733352-42733353	NM_199244	FOXD4L4	protein-coding
chr9:70010031-70010032	NM_001126334	FOXD4L5	protein-coding
chr9:70073854-70073855	NM_001126334	FOXD4L5	protein-coding
chr9:69982861-69982862	NM_001126334	FOXD4L5	protein-coding
chr9:69984108-69984109	NM_001126334	FOXD4L5	protein-coding
chr9:69991990-69991991	NM_001126334	FOXD4L5	protein-coding
chr9:70065853-70065854	NM_001126334	FOXD4L5	protein-coding
chr9:70067589-70067590	NM_001126334	FOXD4L5	protein-coding
chr9:69985407-69985408	NM_001126334	FOXD4L5	protein-coding
chr9:70006818-70006819	NM_001126334	FOXD4L5	protein-coding
chr9:69990563-69990564	NM_001126334	FOXD4L5	protein-coding
chr9:70002216-70002217	NM_001126334	FOXD4L5	protein-coding
chr9:70000752-70000753	NM_001126334	FOXD4L5	protein-coding
chr9:69975972-69975973	NM_001126334	FOXD4L5	protein-coding
chr9:69975115-69975116	NM_001126334	FOXD4L5	protein-coding
chr9:69999183-69999184	NM_001126334	FOXD4L5	protein-coding
chr9:69996663-69996664	NM_001126334	FOXD4L5	protein-coding
chr9:70006509-70006510	NM_001126334	FOXD4L5	protein-coding
chr9:69993280-69993281	NM_001126334	FOXD4L5	protein-coding
chr9:69983765-69983766	NM_001126334	FOXD4L5	protein-coding
chr9:69975796-69975797	NM_001126334	FOXD4L5	protein-coding
chr9:69974455-69974456	NM_001126334	FOXD4L5	protein-coding
chr9:70076741-70076742	NM_001126334	FOXD4L5	protein-coding
chr9:70007962-70007963	NM_001126334	FOXD4L5	protein-coding
chr2:88650646-88650647	NM_001135649	FOXI3	protein-coding
chr12:8148087-8148088	NM_018416	FOXJ2	protein-coding
chr7:4642313-4642314	NM_001037165	FOXK1	protein-coding
chr2:48542104-48542105	NM_002158	FOXN2	protein-coding
chr13:41238968-41238969	NM_002015	FOXO1	protein-coding
chr4:190846795-190846796	NM_004477	FRG1	protein-coding
chr4:190898312-190898313	NM_004477	FRG1	protein-coding
chr4:190841084-190841085	NM_004477	FRG1	protein-coding
chr4:190871013-190871014	NM_004477	FRG1	protein-coding
chr4:190871425-190871426	NM_004477	FRG1	protein-coding
chr4:190866837-190866838	NM_004477	FRG1	protein-coding
chr4:190846018-190846019	NM_004477	FRG1	protein-coding
chr4:190842510-190842511	NM_004477	FRG1	protein-coding
chr20:29601037-29601038	NM_207350	FRG1BP	pseudo
chr9:68732115-68732116	NR_034006	FRG1HP	pseudo
chr9:68744512-68744513	NR_034006	FRG1HP	pseudo
chr9:69066300-69066301	NR_034006	FRG1HP	pseudo
chr9:68456884-68456885	NR_033907	FRG1JP	pseudo
chr9:68439893-68439894	NR_033907	FRG1JP	pseudo
chr9:68481396-68481397	NR_033907	FRG1JP	pseudo
chr9:68512775-68512776	NR_033907	FRG1JP	pseudo
chr9:68453947-68453948	NR_033907	FRG1JP	pseudo
chr4:190943625-190943626	NM_001005217	FRG2	protein-coding
chr4:190924386-190924387	NM_001005217	FRG2	protein-coding
chr4:190942886-190942887	NM_001005217	FRG2	protein-coding
chr4:190924104-190924105	NM_001005217	FRG2	protein-coding
chr4:190908758-190908759	NM_001005217	FRG2	protein-coding
chr4:190935139-190935140	NM_001005217	FRG2	protein-coding
chr4:190925791-190925792	NM_001005217	FRG2	protein-coding
chr10:135500274-135500275	NM_001080998	FRG2B	protein-coding
chr10:135501354-135501355	NM_001080998	FRG2B	protein-coding
chr10:135524222-135524223	NM_001080998	FRG2B	protein-coding
chr10:135500849-135500850	NM_001080998	FRG2B	protein-coding
chr10:135463336-135463337	NM_001080998	FRG2B	protein-coding
chr10:135523848-135523849	NM_001080998	FRG2B	protein-coding
chr10:135491064-135491065	NM_001080998	FRG2B	protein-coding
chr10:135501060-135501061	NM_001080998	FRG2B	protein-coding
chr9:86137628-86137629	NM_174938	FRMD3	protein-coding
chr10:13820032-13820033	NM_018027	FRMD4A	protein-coding
chr6:41747750-41747751	NM_006653	FRS3	protein-coding
chr16:31191414-31191415	NM_004960	FUS	protein-coding
chr19:35633997-35633998	NM_022006	FXYD7	protein-coding
chr7:90893653-90893654	NM_003505	FZD1	protein-coding
chr17:42164451-42164452	NM_138387	G6PC3	protein-coding
chr17:7146371-7146372	NM_007278	GABARAP	protein-coding
chr15:50647670-50647671	NM_002041	GABPB1	protein-coding
chr15:27018350-27018351	NM_000814	GABRB3	protein-coding
chrX:151744957-151744958	NM_018558	GABRQ	protein-coding
chr18:8705329-8705330	NR_120598	GACAT2	ncRNA
chr19:2474745-2474746	NM_015675	GADD45B	protein-coding
chr19:2475937-2475938	NM_015675	GADD45B	protein-coding
chrX:49212295-49212296	NM_001127212	GAGE2A	protein-coding
chrX:49239263-49239264	NM_001098411	GAGE2B	protein-coding
chr14:88237634-88237635	NM_000153	GALC	protein-coding
chr7:151722760-151722761	NM_022087	GALNT11	protein-coding
chr1:230202588-230202589	NM_004481	GALNT2	protein-coding
chr19:56670623-56670624	NM_033106	GALP	protein-coding
chr16:81348476-81348477	NM_022041	GAN	protein-coding
chr18:30050912-30050913	NM_022751	GAREM1	protein-coding
chr12:120884270-120884271	NM_176818	GATC	protein-coding
chr1:155197251-155197252	NR_002188	GBAP1	pseudo
chr3:81810937-81810938	NM_000158	GBE1	protein-coding
chr2:237076070-237076071	NM_001485	GBX2	protein-coding
chr1:94375274-94375275	NM_002061	GCLM	protein-coding
chr9:79186813-79186814	NM_001490	GCNT1	protein-coding
chr16:81130029-81130030	NM_004483	GCSH	protein-coding
chr16:19506411-19506412	NM_016641	GDE1	protein-coding
chr5:37837658-37837659	NM_000514	GDNF	protein-coding
chr7:916135-916136	NM_015949	GET4	protein-coding
chr1:92951503-92951504	NM_005263	GFI1	protein-coding
chr17:34900814-34900815	NM_024835	GGNBP2	protein-coding
chr1:235491864-235491865	NM_004837	GGPS1	protein-coding
chr20:33460671-33460672	NM_178026	GGT7	protein-coding
chr7:148639213-148639214	NR_130107	GHET1	ncRNA
chr17:42907700-42907701	NM_005497	GJC1	protein-coding
chr9:86432694-86432695	NM_025211	GKAP1	protein-coding
chr9:6594749-6594750	NM_000170	GLDC	protein-coding
chr9:6645732-6645733	NM_000170	GLDC	protein-coding
chr12:57855759-57855760	NM_005269	GLI1	protein-coding
chr9:41936569-41936570	NM_203448	GLIDR	ncRNA
chr16:4357944-4357945	NM_032575	GLIS2	protein-coding
chr10:132158641-132158642	NM_006541	GLRX3	protein-coding
chr10:132158898-132158899	NM_006541	GLRX3	protein-coding
chr19:48112274-48112275	NM_015711	GLTSCR1	protein-coding
chr19:48246988-48246989	NM_015710	GLTSCR2	protein-coding
chr5:150632540-150632541	NM_000405	GM2A	protein-coding
chr2:70056801-70056802	NM_178439	GMCL1	protein-coding
chr9:80646289-80646290	NM_002072	GNAQ	protein-coding
chr9:80646694-80646695	NM_002072	GNAQ	protein-coding
chr15:52471897-52471898	NM_006578	GNB5	protein-coding
chr14:53258253-53258254	NM_198066	GNPNAT1	protein-coding
chr12:65153246-65153247	NM_002076	GNS	protein-coding
chr15:28834721-28834722	NM_001012452	GOLGA8F	pseudo
chr15:30763422-30763423	NM_001282484	GOLGA8R	protein-coding
chr1:204183196-204183197	NM_198447	GOLT1A	protein-coding
chr2:171830064-171830065	NM_015530	GORASP2	protein-coding
chr10:101190654-101190655	NM_002079	GOT1	protein-coding
chr19:55538344-55538345	NM_016363	GP6	protein-coding
chr4:84716246-84716247	NM_032717	GPAT3	protein-coding
chr2:241374775-241374776	NM_002081	GPC1	protein-coding
chr14:66974809-66974810	NM_020806	GPHN	protein-coding
chr19:34827922-34827923	NM_000175	GPI	protein-coding
chr19:34850453-34850454	NM_000175	GPI	protein-coding
chr19:34856136-34856137	NM_000175	GPI	protein-coding
chr9:132816198-132816199	NM_020960	GPR107	protein-coding
chr19:6737913-6737914	NM_020171	GPR108	protein-coding
chr1:236305802-236305803	NM_003272	GPR137B	protein-coding
chr1:9189583-9189584	NM_024980	GPR157	protein-coding
chr1:202087772-202087773	NM_004767	GPR37L1	protein-coding
chr5:176018878-176018879	NM_052899	GPRIN1	protein-coding
chr19:1104608-1104609	NM_002085	GPX4	protein-coding
chr17:18965389-18965390	NM_006613	GRAP	protein-coding
chr17:18967344-18967345	NM_006613	GRAP	protein-coding
chr17:19014536-19014537	NM_001129778	GRAPL	protein-coding
chr2:11724439-11724440	NM_014668	GREB1	protein-coding
chr9:37422663-37422664	NM_012203	GRHPR	protein-coding
chr11:120453470-120453471	NM_014619	GRIK4	protein-coding
chr8:145064347-145064348	NM_000837	GRINA	protein-coding
chr17:38109232-38109233	NM_178171	GSDMA	protein-coding
chr16:85646785-85646786	NM_014615	GSE1	protein-coding
chr19:42747470-42747471	NM_019884	GSK3A	protein-coding
chr9:124030438-124030439	NM_000177	GSN	protein-coding
chr16:12009879-12009880	NM_002094	GSPT1	protein-coding
chr2:145089859-145089860	NM_024659	GTDC1	protein-coding
chr2:145090199-145090200	NM_024659	GTDC1	protein-coding
chr1:89357316-89357317	NM_001514	GTF2B	protein-coding
chr8:30515556-30515557	NM_002095	GTF2E2	protein-coding
chr6:30875765-30875766	NM_001517	GTF2H4	protein-coding
chr4:120375768-120375769	NR_135112	GTF2IP12	pseudo
chr7:74508575-74508576	NM_173537	GTF2IRD2	protein-coding
chr7:74267417-74267418	NM_173537	GTF2IRD2	protein-coding
chr2:27579873-27579874	NM_001521	GTF3C2	protein-coding
chr7:89976005-89976006	NM_033107	GTPBP10	protein-coding
chr22:24951914-24951915	NM_031444	GUCD1	protein-coding
chr1:228327975-228327976	NM_000858	GUK1	protein-coding
chr5:21479672-21479673	NM_207331	GUSBP1	pseudo
chr5:70526592-70526593	NR_033968	GUSBP9	pseudo
chr12:42538739-42538740	NM_173601	GXYLT1	protein-coding
chrY:13842704-13842705	NR_033667	GYG2P1	pseudo
chrY:13465060-13465061	NR_033667	GYG2P1	pseudo
chrY:13453351-13453352	NR_033667	GYG2P1	pseudo
chrY:13739140-13739141	NR_033667	GYG2P1	pseudo
chrY:13815505-13815506	NR_033667	GYG2P1	pseudo
chrY:13446576-13446577	NR_033667	GYG2P1	pseudo
chrY:13846476-13846477	NR_033667	GYG2P1	pseudo
chrY:13705505-13705506	NR_033667	GYG2P1	pseudo
chrY:13468250-13468251	NR_033667	GYG2P1	pseudo
chrY:13677467-13677468	NR_033667	GYG2P1	pseudo
chrY:13455735-13455736	NR_033667	GYG2P1	pseudo
chrY:13469117-13469118	NR_033667	GYG2P1	pseudo
chrY:13658827-13658828	NR_033667	GYG2P1	pseudo
chrY:13696846-13696847	NR_033667	GYG2P1	pseudo
chrY:13733534-13733535	NR_033667	GYG2P1	pseudo
chrY:13464752-13464753	NR_033667	GYG2P1	pseudo
chrY:13457995-13457996	NR_033667	GYG2P1	pseudo
chrY:13473906-13473907	NR_033667	GYG2P1	pseudo
chrY:13461045-13461046	NR_033667	GYG2P1	pseudo
chrY:13459552-13459553	NR_033667	GYG2P1	pseudo
chrY:13817925-13817926	NR_033667	GYG2P1	pseudo
chrY:13810860-13810861	NR_033667	GYG2P1	pseudo
chrY:13373020-13373021	NR_033667	GYG2P1	pseudo
chrY:13856321-13856322	NR_033667	GYG2P1	pseudo
chrY:13703588-13703589	NR_033667	GYG2P1	pseudo
chrY:13194864-13194865	NR_033667	GYG2P1	pseudo
chrY:13139379-13139380	NR_033667	GYG2P1	pseudo
chrY:13489148-13489149	NR_033667	GYG2P1	pseudo
chrY:13676676-13676677	NR_033667	GYG2P1	pseudo
chrY:13457758-13457759	NR_033667	GYG2P1	pseudo
chrY:13651360-13651361	NR_033667	GYG2P1	pseudo
chrY:13869829-13869830	NR_033667	GYG2P1	pseudo
chrY:13435679-13435680	NR_033667	GYG2P1	pseudo
chrY:13644155-13644156	NR_033667	GYG2P1	pseudo
chrY:13868417-13868418	NR_033667	GYG2P1	pseudo
chrY:13480316-13480317	NR_033667	GYG2P1	pseudo
chrY:13838194-13838195	NR_033667	GYG2P1	pseudo
chrY:13479606-13479607	NR_033667	GYG2P1	pseudo
chrY:13865791-13865792	NR_033667	GYG2P1	pseudo
chrY:13706716-13706717	NR_033667	GYG2P1	pseudo
chrY:13466061-13466062	NR_033667	GYG2P1	pseudo
chrY:13700216-13700217	NR_033667	GYG2P1	pseudo
chrY:13469410-13469411	NR_033667	GYG2P1	pseudo
chrY:13859401-13859402	NR_033667	GYG2P1	pseudo
chrY:13859941-13859942	NR_033667	GYG2P1	pseudo
chrY:13819997-13819998	NR_033667	GYG2P1	pseudo
chrY:13115976-13115977	NR_033667	GYG2P1	pseudo
chrY:13664381-13664382	NR_033667	GYG2P1	pseudo
chrY:13722323-13722324	NR_033667	GYG2P1	pseudo
chrY:13276623-13276624	NR_033667	GYG2P1	pseudo
chrY:13196232-13196233	NR_033667	GYG2P1	pseudo
chrY:13727932-13727933	NR_033667	GYG2P1	pseudo
chrY:13852038-13852039	NR_033667	GYG2P1	pseudo
chrY:13456041-13456042	NR_033667	GYG2P1	pseudo
chrY:13448281-13448282	NR_033667	GYG2P1	pseudo
chrY:13410306-13410307	NR_033667	GYG2P1	pseudo
chrY:13857470-13857471	NR_033667	GYG2P1	pseudo
chrY:13453657-13453658	NR_033667	GYG2P1	pseudo
chrY:13716715-13716716	NR_033667	GYG2P1	pseudo
chrY:13811129-13811130	NR_033667	GYG2P1	pseudo
chrY:13466830-13466831	NR_033667	GYG2P1	pseudo
chrY:13650558-13650559	NR_033667	GYG2P1	pseudo
chrY:13813138-13813139	NR_033667	GYG2P1	pseudo
chrY:13652150-13652151	NR_033667	GYG2P1	pseudo
chrY:13659353-13659354	NR_033667	GYG2P1	pseudo
chrY:13693728-13693729	NR_033667	GYG2P1	pseudo
chrY:13833334-13833335	NR_033667	GYG2P1	pseudo
chrY:13711133-13711134	NR_033667	GYG2P1	pseudo
chrY:13129417-13129418	NR_033667	GYG2P1	pseudo
chrY:13141774-13141775	NR_033667	GYG2P1	pseudo
chrY:13802884-13802885	NR_033667	GYG2P1	pseudo
chrY:13706076-13706077	NR_033667	GYG2P1	pseudo
chrY:13844010-13844011	NR_033667	GYG2P1	pseudo
chrY:13748474-13748475	NR_033667	GYG2P1	pseudo
chrY:13448695-13448696	NR_033667	GYG2P1	pseudo
chrY:13140513-13140514	NR_033667	GYG2P1	pseudo
chrY:13858536-13858537	NR_033667	GYG2P1	pseudo
chrY:13475842-13475843	NR_033667	GYG2P1	pseudo
chrY:13664710-13664711	NR_033667	GYG2P1	pseudo
chrY:13684827-13684828	NR_033667	GYG2P1	pseudo
chrY:13484165-13484166	NR_033667	GYG2P1	pseudo
chrY:13454851-13454852	NR_033667	GYG2P1	pseudo
chrY:13821203-13821204	NR_033667	GYG2P1	pseudo
chrY:13843728-13843729	NR_033667	GYG2P1	pseudo
chrY:13467336-13467337	NR_033667	GYG2P1	pseudo
chrY:13808725-13808726	NR_033667	GYG2P1	pseudo
chrY:13704364-13704365	NR_033667	GYG2P1	pseudo
chrY:13827096-13827097	NR_033667	GYG2P1	pseudo
chrY:13825015-13825016	NR_033667	GYG2P1	pseudo
chrY:13669536-13669537	NR_033667	GYG2P1	pseudo
chrY:13720451-13720452	NR_033667	GYG2P1	pseudo
chrY:13674310-13674311	NR_033667	GYG2P1	pseudo
chrY:13686921-13686922	NR_033667	GYG2P1	pseudo
chrY:13474466-13474467	NR_033667	GYG2P1	pseudo
chrY:13648976-13648977	NR_033667	GYG2P1	pseudo
chrY:13466374-13466375	NR_033667	GYG2P1	pseudo
chrY:13415747-13415748	NR_033667	GYG2P1	pseudo
chrY:13864586-13864587	NR_033667	GYG2P1	pseudo
chrY:13803259-13803260	NR_033667	GYG2P1	pseudo
chrY:13140182-13140183	NR_033667	GYG2P1	pseudo
chrY:13717330-13717331	NR_033667	GYG2P1	pseudo
chrY:13805414-13805415	NR_033667	GYG2P1	pseudo
chrY:13474063-13474064	NR_033667	GYG2P1	pseudo
chrY:13459285-13459286	NR_033667	GYG2P1	pseudo
chrY:13830828-13830829	NR_033667	GYG2P1	pseudo
chrY:13476587-13476588	NR_033667	GYG2P1	pseudo
chrY:13474697-13474698	NR_033667	GYG2P1	pseudo
chrY:13868709-13868710	NR_033667	GYG2P1	pseudo
chrY:13728514-13728515	NR_033667	GYG2P1	pseudo
chrY:13128120-13128121	NR_033667	GYG2P1	pseudo
chrY:13680979-13680980	NR_033667	GYG2P1	pseudo
chrY:13742865-13742866	NR_033667	GYG2P1	pseudo
chrY:13481538-13481539	NR_033667	GYG2P1	pseudo
chrY:13849227-13849228	NR_033667	GYG2P1	pseudo
chrY:13453852-13453853	NR_033667	GYG2P1	pseudo
chrY:13473471-13473472	NR_033667	GYG2P1	pseudo
chrY:13490038-13490039	NR_033667	GYG2P1	pseudo
chrY:13688201-13688202	NR_033667	GYG2P1	pseudo
chrY:13826143-13826144	NR_033667	GYG2P1	pseudo
chrY:13832545-13832546	NR_033667	GYG2P1	pseudo
chrY:13839804-13839805	NR_033667	GYG2P1	pseudo
chrY:13458430-13458431	NR_033667	GYG2P1	pseudo
chrY:13818752-13818753	NR_033667	GYG2P1	pseudo
chrY:13801131-13801132	NR_033667	GYG2P1	pseudo
chrY:13485968-13485969	NR_033667	GYG2P1	pseudo
chrY:13459136-13459137	NR_033667	GYG2P1	pseudo
chrY:13460800-13460801	NR_033667	GYG2P1	pseudo
chrY:13854359-13854360	NR_033667	GYG2P1	pseudo
chrY:13851039-13851040	NR_033667	GYG2P1	pseudo
chrY:13485410-13485411	NR_033667	GYG2P1	pseudo
chrY:13869457-13869458	NR_033667	GYG2P1	pseudo
chrY:13869164-13869165	NR_033667	GYG2P1	pseudo
chrY:13482120-13482121	NR_033667	GYG2P1	pseudo
chrY:13468486-13468487	NR_033667	GYG2P1	pseudo
chrY:13722924-13722925	NR_033667	GYG2P1	pseudo
chrY:13109854-13109855	NR_033667	GYG2P1	pseudo
chrY:13827468-13827469	NR_033667	GYG2P1	pseudo
chrY:13483360-13483361	NR_033667	GYG2P1	pseudo
chrY:13485623-13485624	NR_033667	GYG2P1	pseudo
chrY:13458683-13458684	NR_033667	GYG2P1	pseudo
chrY:13850287-13850288	NR_033667	GYG2P1	pseudo
chrY:13709197-13709198	NR_033667	GYG2P1	pseudo
chrY:13711775-13711776	NR_033667	GYG2P1	pseudo
chrY:13731659-13731660	NR_033667	GYG2P1	pseudo
chrY:13820727-13820728	NR_033667	GYG2P1	pseudo
chrY:13643361-13643362	NR_033667	GYG2P1	pseudo
chrY:13141073-13141074	NR_033667	GYG2P1	pseudo
chrY:13862101-13862102	NR_033667	GYG2P1	pseudo
chrY:13744742-13744743	NR_033667	GYG2P1	pseudo
chrY:13261522-13261523	NR_033667	GYG2P1	pseudo
chrY:13838477-13838478	NR_033667	GYG2P1	pseudo
chr1:226297881-226297882	NR_002315	H3F3AP4	pseudo
chr1:9294844-9294845	NM_004285	H6PD	protein-coding
chr9:99212446-99212447	NM_014282	HABP4	protein-coding
chr10:17659358-17659359	NM_014241	HACD1	protein-coding
chr2:26467698-26467699	NM_000183	HADHB	protein-coding
chr19:24576471-24576472	NR_003603	HAVCR1P1	pseudo
chr19:24611558-24611559	NR_003603	HAVCR1P1	pseudo
chr19:24531165-24531166	NR_003603	HAVCR1P1	pseudo
chr19:24572442-24572443	NR_003603	HAVCR1P1	pseudo
chr19:24601619-24601620	NR_003603	HAVCR1P1	pseudo
chr19:24571083-24571084	NR_003603	HAVCR1P1	pseudo
chr19:24619878-24619879	NR_003603	HAVCR1P1	pseudo
chr19:24628820-24628821	NR_003603	HAVCR1P1	pseudo
chr19:24614380-24614381	NR_003603	HAVCR1P1	pseudo
chr19:24622860-24622861	NR_003603	HAVCR1P1	pseudo
chr19:24571933-24571934	NR_003603	HAVCR1P1	pseudo
chr1:154245083-154245084	NM_006118	HAX1	protein-coding
chr16:224046-224047	NM_000517	HBA2	protein-coding
chr7:106808594-106808595	NM_012257	HBP1	protein-coding
chr6:26521415-26521416	NR_026790	HCG11	ncRNA
chr6:28949509-28949510	NR_135289	HCG16	ncRNA
chr5:46364731-46364732	NM_021072	HCN1	protein-coding
chr5:46333484-46333485	NM_021072	HCN1	protein-coding
chr5:45954246-45954247	NM_021072	HCN1	protein-coding
chr5:46339568-46339569	NM_021072	HCN1	protein-coding
chr5:46333980-46333981	NM_021072	HCN1	protein-coding
chr5:46326468-46326469	NM_021072	HCN1	protein-coding
chr5:46322686-46322687	NM_021072	HCN1	protein-coding
chr5:46379660-46379661	NM_021072	HCN1	protein-coding
chr5:46358641-46358642	NM_021072	HCN1	protein-coding
chr5:46327594-46327595	NM_021072	HCN1	protein-coding
chr5:46329685-46329686	NM_021072	HCN1	protein-coding
chr5:46365135-46365136	NM_021072	HCN1	protein-coding
chr5:46325915-46325916	NM_021072	HCN1	protein-coding
chr5:46398036-46398037	NM_021072	HCN1	protein-coding
chr5:46352681-46352682	NM_021072	HCN1	protein-coding
chr5:46358987-46358988	NM_021072	HCN1	protein-coding
chr5:46350544-46350545	NM_021072	HCN1	protein-coding
chr5:46378251-46378252	NM_021072	HCN1	protein-coding
chr5:46369590-46369591	NM_021072	HCN1	protein-coding
chr5:46095108-46095109	NM_021072	HCN1	protein-coding
chr5:46091344-46091345	NM_021072	HCN1	protein-coding
chr5:46336334-46336335	NM_021072	HCN1	protein-coding
chr5:46324282-46324283	NM_021072	HCN1	protein-coding
chr5:46351140-46351141	NM_021072	HCN1	protein-coding
chr5:46354360-46354361	NM_021072	HCN1	protein-coding
chr5:46341200-46341201	NM_021072	HCN1	protein-coding
chr5:46094667-46094668	NM_021072	HCN1	protein-coding
chr5:46095271-46095272	NM_021072	HCN1	protein-coding
chr5:46323594-46323595	NM_021072	HCN1	protein-coding
chr5:46359335-46359336	NM_021072	HCN1	protein-coding
chr5:46355416-46355417	NM_021072	HCN1	protein-coding
chr5:46333784-46333785	NM_021072	HCN1	protein-coding
chr5:46403978-46403979	NM_021072	HCN1	protein-coding
chr5:46391691-46391692	NM_021072	HCN1	protein-coding
chr5:46323119-46323120	NM_021072	HCN1	protein-coding
chr5:46383781-46383782	NM_021072	HCN1	protein-coding
chr5:46343952-46343953	NM_021072	HCN1	protein-coding
chr15:83876002-83876003	NM_016073	HDGFRP3	protein-coding
chrX:83930981-83930982	NM_144657	HDX	protein-coding
chr10:93170038-93170039	NM_173497	HECTD2	protein-coding
chr16:32094202-32094203	NR_109773	HERC2P4	pseudo
chr16:56966030-56966031	NM_014685	HERPUD1	protein-coding
chr3:193852914-193852915	NM_005524	HES1	protein-coding
chr3:193852622-193852623	NM_005524	HES1	protein-coding
chr17:43225885-43225886	NM_006460	HEXIM1	protein-coding
chr8:80680157-80680158	NM_012258	HEY1	protein-coding
chr6:126070711-126070712	NM_012259	HEY2	protein-coding
chr1:91852962-91852963	NM_001017975	HFM1	protein-coding
chr8:145180773-145180774	NM_016458	HGH1	protein-coding
chr8:42995537-42995538	NM_152419	HGSNAT	protein-coding
chr1:210827297-210827298	NM_018194	HHAT	protein-coding
chr7:27702781-27702782	NM_152740	HIBADH	protein-coding
chr12:123319007-123319008	NM_003959	HIP1R	protein-coding
chr6:12011989-12011990	NM_002114	HIVEP1	protein-coding
chr19:37784631-37784632	NM_181786	HKR1	protein-coding
chr19:37794088-37794089	NM_181786	HKR1	protein-coding
chr17:53342289-53342290	NM_002126	HLF	protein-coding
chr20:30091219-30091220	NM_030789	HM13	protein-coding
chr20:30160996-30160997	NR_046853	HM13-AS1	ncRNA
chr21:40720985-40720986	NM_004965	HMGN1	protein-coding
chr1:26799648-26799649	NM_005517	HMGN2	protein-coding
chr16:4526308-4526309	NM_002134	HMOX2	protein-coding
chr5:177632429-177632430	NM_004499	HNRNPAB	protein-coding
chr4:83295402-83295403	NM_002138	HNRNPD	protein-coding
chr10:43903284-43903285	NM_004966	HNRNPF	protein-coding
chr19:39342755-39342756	NM_001533	HNRNPL	protein-coding
chr19:39339973-39339974	NM_001533	HNRNPL	protein-coding
chr2:38830184-38830185	NM_138394	HNRNPLL	protein-coding
chr19:41768514-41768515	NM_007040	HNRNPUL1	protein-coding
chr11:62494701-62494702	NR_037946	HNRNPUL2-BSCL2	ncRNA
chr7:27239572-27239573	NM_000522	HOXA13	protein-coding
chr17:46704026-46704027	NM_024017	HOXB9	protein-coding
chr1:21113188-21113189	NM_016287	HP1BP3	protein-coding
chr7:579461-579462	NR_033963	HRAT92	ncRNA
chr3:11138408-11138409	NM_000861	HRH1	protein-coding
chr3:11195997-11195998	NM_000861	HRH1	protein-coding
chr2:129076537-129076538	NM_004807	HS6ST1	protein-coding
chr9:99002381-99002382	NM_000197	HSD17B3	protein-coding
chr5:118788202-118788203	NM_000414	HSD17B4	protein-coding
chr16:84178710-84178711	NM_031463	HSDL1	protein-coding
chr14:102553503-102553504	NM_005348	HSP90AA1	protein-coding
chr6:44214686-44214687	NM_007355	HSP90AB1	protein-coding
chr5:132387727-132387728	NM_002154	HSPA4	protein-coding
chr7:75920974-75920975	NM_001540	HSPB1	protein-coding
chr7:75932850-75932851	NM_001540	HSPB1	protein-coding
chr3:183797749-183797750	NM_182589	HTR3E	protein-coding
chr3:50358944-50358945	NM_003773	HYAL2	protein-coding
chr19:10384514-10384515	NM_000201	ICAM1	protein-coding
chr5:5422663-5422664	NM_015325	ICE1	protein-coding
chr21:45660414-45660415	NM_015259	ICOSLG	protein-coding
chr2:8774102-8774103	NR_110153	ID2-AS1	ncRNA
chr2:8819326-8819327	NR_110153	ID2-AS1	ncRNA
chrX:148586904-148586905	NM_000202	IDS	protein-coding
chr1:181074856-181074857	NM_016545	IER5	protein-coding
chr1:181074498-181074499	NM_016545	IER5	protein-coding
chr9:131936425-131936426	NM_203434	IER5L	protein-coding
chr6:29720737-29720738	NR_001590	IFITM4P	pseudo
chr21:34602213-34602214	NM_000874	IFNAR2	protein-coding
chr21:34752968-34752969	NM_005534	IFNGR2	protein-coding
chr3:129158857-129158858	NM_018262	IFT122	protein-coding
chr16:1662371-1662372	NM_014714	IFT140	protein-coding
chr13:21141252-21141253	NM_006531	IFT88	protein-coding
chr7:23510959-23510960	NM_006547	IGF2BP3	protein-coding
chr6:160389987-160389988	NM_000876	IGF2R	protein-coding
chr7:45928657-45928658	NM_000596	IGFBP1	protein-coding
chr2:217547346-217547347	NM_000599	IGFBP5	protein-coding
chr3:118753815-118753816	NM_152538	IGSF11	protein-coding
chr9:34652168-34652169	NM_004512	IL11RA	protein-coding
chr2:102759163-102759164	NM_000877	IL1R1	protein-coding
chr8:79680848-79680849	NM_000880	IL7	protein-coding
chr18:22006657-22006658	NM_018439	IMPACT	protein-coding
chr8:57906433-57906434	NM_017813	IMPAD1	protein-coding
chr14:105155835-105155836	NM_022489	INF2	protein-coding
chr4:184426169-184426170	NM_001564	ING2	protein-coding
chr2:242642066-242642067	NM_032329	ING5	protein-coding
chr2:242641451-242641452	NM_032329	ING5	protein-coding
chr9:115480380-115480381	NM_021218	INIP	protein-coding
chr15:41408144-41408145	NM_017553	INO80	protein-coding
chr16:30007573-30007574	NM_173618	INO80E	protein-coding
chr7:1544352-1544353	NM_001080453	INTS1	protein-coding
chr8:19674710-19674711	NM_018142	INTS10	protein-coding
chr11:77705742-77705743	NM_033547	INTS4	protein-coding
chr1:44412328-44412329	NM_014652	IPO13	protein-coding
chr9:95432418-95432419	NM_022755	IPPK	protein-coding
chr3:197633138-197633139	NM_032263	IQCG	protein-coding
chr3:159422693-159422694	NR_121669	IQCJ-SCHIP1-AS1	ncRNA
chr3:13009313-13009314	NM_014869	IQSEC1	protein-coding
chr7:123088691-123088692	NM_178827	IQUB	protein-coding
chr15:78730335-78730336	NM_004136	IREB2	protein-coding
chr1:234746693-234746694	NM_182972	IRF2BP2	protein-coding
chr15:76629055-76629056	NM_145805	ISL2	protein-coding
chr19:55973048-55973049	NM_024710	ISOC2	protein-coding
chr5:52284844-52284845	NM_002203	ITGA2	protein-coding
chr10:33247013-33247014	NM_002211	ITGB1	protein-coding
chr7:20370246-20370247	NM_002214	ITGB8	protein-coding
chr13:102294166-102294167	NM_004791	ITGBL1	protein-coding
chr2:231714956-231714957	NM_030926	ITM2C	protein-coding
chr14:93581767-93581768	NM_014216	ITPK1	protein-coding
chr15:41785993-41785994	NM_002220	ITPKA	protein-coding
chr1:226891277-226891278	NR_103784	ITPKB-IT1	ncRNA
chr19:49250552-49250553	NM_182575	IZUMO1	protein-coding
chr9:24456041-24456042	NM_001271706	IZUMO3	protein-coding
chr3:9932311-9932312	NM_032492	JAGN1	protein-coding
chr1:65532820-65532821	NM_002227	JAK1	protein-coding
chr6:15249159-15249160	NM_004973	JARID2	protein-coding
chr6:15248756-15248757	NR_120502	JARID2-AS1	ncRNA
chr7:139877001-139877002	NR_024451	JHDM1D-AS1	ncRNA
chr10:65225789-65225790	NM_004241	JMJD1C	protein-coding
chr22:39097274-39097275	NM_014876	JOSD1	protein-coding
chrX:73164106-73164107	NR_024582	JPX	ncRNA
chr8:143751482-143751483	NM_003724	JRK	protein-coding
chr17:44270937-44270938	NR_034172	KANSL1-AS1	ncRNA
chr17:47866532-47866533	NM_007067	KAT7	protein-coding
chr8:1921896-1921897	NM_014867	KBTBD11	protein-coding
chr7:32931786-32931787	NM_015483	KBTBD2	protein-coding
chr7:32931469-32931470	NM_015483	KBTBD2	protein-coding
chr13:41706926-41706927	NM_152903	KBTBD6	protein-coding
chr1:111162230-111162231	NM_004974	KCNA2	protein-coding
chr19:50836797-50836798	NM_004977	KCNC3	protein-coding
chr2:11076377-11076378	NM_002236	KCNF1	protein-coding
chr1:211307489-211307490	NM_002238	KCNH1	protein-coding
chr2:155511535-155511536	NM_002239	KCNJ3	protein-coding
chr1:233749769-233749770	NM_002245	KCNK1	protein-coding
chr1:233679450-233679451	NM_002245	KCNK1	protein-coding
chr14:90526819-90526820	NM_022054	KCNK13	protein-coding
chr8:140643317-140643318	NM_001282534	KCNK9	protein-coding
chr12:70760189-70760190	NM_014505	KCNMB4	protein-coding
chr19:18058700-18058701	NM_002248	KCNN1	protein-coding
chr17:7253579-7253580	NM_001002914	KCTD11	protein-coding
chr17:7255394-7255395	NM_001002914	KCTD11	protein-coding
chr16:29937481-29937482	NM_178863	KCTD13	protein-coding
chr22:38864125-38864126	NM_006855	KDELR3	protein-coding
chr11:66886395-66886396	NM_012308	KDM2A	protein-coding
chr2:86668003-86668004	NM_018433	KDM3A	protein-coding
chr17:7740182-7740183	NM_001080424	KDM6B	protein-coding
chr19:10613567-10613568	NM_012289	KEAP1	protein-coding
chr2:27309320-27309321	NM_000221	KHK	protein-coding
chr19:34745431-34745432	NM_014686	KIAA0355	protein-coding
chr16:85061198-85061199	NM_014732	KIAA0513	protein-coding
chr17:6544371-6544372	NM_014804	KIAA0753	protein-coding
[truncated: 2,894 more rows]
