# Supplementary material for: Herbal formula Yangyinjiedu induces lung cancer cell apoptosis via activation of early growth response 1
Source: J Cell Mol Med. 2019 Jun 25;23(9):6193–202. doi: 10.1111/jcmm.14501 (PMC6714142; doi:10.1111/jcmm.14501)
Supplement: Supplementary file 3 [file JCMM-23-6193-s003.xlsx]

## Sheet: Sheet1
Table S7. List of the 275 overlap genes.
gene symbol	A549-control	A549-treatment	log2(fold_change)	p_value
EGR1	4.50227	65.4541	3.86176	5e-05
SNAI1	2.4098	25.0108	3.37556	0.00035
FAM64A	4.16675	31.7908	2.93162	5e-05
CYP1B1	3.10512	21.9151	2.81921	5e-05
LINC-PINT	2.75746	17.2678	2.64667	0.009
CEP131	2.51253	13.8118	2.45869	5e-05
LOC101927765	6.76284	33.7467	2.31905	0.0334
C1QL4	3.26547	15.4802	2.24506	5e-05
NRARP	2.9608	13.4454	2.18305	5e-05
PLA2G15	4.18724	18.7292	2.16122	5e-05
PAQR4	4.83626	20.9304	2.11364	0.0001
JHDM1D-AS1	3.90005	15.8037	2.01869	0.0002
SLC17A7	2.49378	10.0803	2.01513	0.0003
FANCA	4.89738	19.7264	2.01004	0.00255
KHK	2.33354	8.93656	1.9372	0.01075
LENG8-AS1	4.0946	15.6296	1.93249	0.0296
ISL2	4.35237	16.3297	1.90763	0.00025
FBXL8	4.5601	17.0196	1.90006	0.0081
RIN1	8.93322	32.4758	1.86211	5e-05
LINGO1	3.19679	11.3887	1.83291	0.0002
PODXL	13.1763	46.636	1.8235	5e-05
EFNA3	4.00497	13.8709	1.7922	0.001
FAM109A	5.52865	18.7408	1.76119	0.0001
CEBPA-AS1	2.25429	7.39327	1.71354	0.0046
MKI67	6.68336	21.8942	1.7119	5e-05
NEURL1B	2.02194	6.60058	1.70686	0.0002
C17orf53	2.8436	9.25623	1.7027	0.0011
TNFAIP3	12.0752	39.248	1.70057	5e-05
LOC100272217	3.28691	10.4444	1.66792	0.0027
SNAPC2	10.6694	33.6728	1.6581	0.0001
CBX2	6.05827	19.0972	1.65639	0.00075
DPF1	2.65819	8.33555	1.64883	0.0018
CHST12	4.71576	14.6492	1.63526	0.00085
SPRY2	11.6418	36.0111	1.62913	0.0002
YPEL2	5.64172	17.2478	1.61221	5e-05
HYAL2	8.24796	25.2079	1.61176	5e-05
PKMYT1	5.0778	15.0997	1.57224	0.00525
SCO2	11.3502	33.4951	1.56124	0.0187
AMDHD2	4.23092	12.3541	1.54594	0.0063
BAIAP2	7.63032	21.9081	1.52165	0.0001
PLD2	9.66054	27.5074	1.50964	5e-05
HES1	17.6075	49.6639	1.49601	0.00025
DUSP28	6.16925	17.3546	1.49215	0.03105
SIX1	5.72823	16.1002	1.49092	0.0018
MEX3B	4.00496	11.2527	1.49041	0.00145
TBX2	3.27363	8.96459	1.45335	0.0016
PHF13	9.19397	24.8524	1.43463	5e-05
FAM20C	7.22582	19.2595	1.41434	0.0003
FBXL6	8.39969	22.3755	1.41351	0.0011
PRKAR2B	4.76189	12.6417	1.40858	0.00275
LRFN4	16.3471	43.3185	1.40595	0.00155
STK10	6.46502	17.0533	1.39932	5e-05
SYP	3.34277	8.80341	1.39702	0.00435
GM2A	12.2114	31.9963	1.38968	0.00015
SLC25A28	10.3583	27.1286	1.38903	0.00035
SHROOM1	3.48174	9.11755	1.38884	0.00135
ZFP36	35.0371	89.6396	1.35525	5e-05
RBM38	13.0391	32.9883	1.33911	0.00015
GBX2	2.74721	6.91383	1.33152	0.0297
FRS3	3.04896	7.66645	1.33024	0.00895
FAM102A	23.7951	59.2422	1.31596	5e-05
PANK4	7.9382	19.703	1.31153	0.00075
PDP1	8.08408	20.0486	1.31034	0.0005
LSS	9.43115	23.2822	1.30372	0.0001
NECAB3	8.13018	20.0217	1.30021	0.00185
NAT8L	6.03367	14.7217	1.28684	0.0001
SH3GLB2	13.2889	32.0672	1.27088	0.0003
NUMBL	14.8269	35.7065	1.26797	5e-05
CLP1	15.842	38.0656	1.26473	0.0006
MICA	14.3935	34.348	1.25481	0.0012
ANKRD13B	8.91018	21.218	1.25176	0.0008
MCM7	23.2632	55.256	1.24808	0.0023
SPTBN4	3.01836	7.15587	1.24536	0.00815
PPARGC1B	2.28415	5.41175	1.24444	0.001
CBX7	3.49249	8.27077	1.24377	0.0031
MAPT	5.8974	13.9526	1.24239	0.0003
ALOX5	2.5949	6.13112	1.24047	0.01505
EHD1	35.5695	83.8038	1.23637	5e-05
GALNT11	12.1159	28.5236	1.23526	0.00035
PNKD	29.5865	69.2621	1.22713	0.02675
CLUH	23.1674	53.6432	1.2113	5e-05
DEDD2	29.2951	67.7482	1.20952	0.0001
C8orf82	13.5153	31.2249	1.2081	0.0282
PLAUR	30.194	69.4984	1.20272	0.00015
POLG	17.4761	39.9701	1.19354	0.0008
NOD1	3.25759	7.42676	1.18893	0.00725
PAFAH1B3	29.456	67.078	1.18728	0.0013
PLCD1	4.66163	10.6118	1.18677	0.0037
ZFYVE27	13.4039	30.1766	1.17078	0.00075
METTL7B	8.45437	18.9933	1.16772	0.0156
ISOC2	22.1522	49.5211	1.16059	0.002
CALB2	8.06049	17.9804	1.15748	0.00775
TCF3	15.9899	35.6679	1.15747	0.00015
RAB11FIP4	4.14273	9.21723	1.15375	0.00055
PALD1	4.80528	10.6391	1.14668	0.00105
RHOT2	20.1801	44.3372	1.13558	0.00035
CACTIN	9.59932	21.082	1.135	0.00095
TGFB1	29.2947	64.3247	1.13473	0.00015
DPYSL3	11.2471	24.637	1.13127	0.0005
AGPAT2	31.3383	68.4232	1.12656	0.00025
BCL7C	16.7779	36.6169	1.12595	0.0054
C3orf58	6.7627	14.6247	1.11274	0.00735
PDCD2L	25.4683	54.682	1.10236	0.00295
NAB2	10.8819	23.3614	1.1022	0.0282
TBL3	15.8804	33.9772	1.09732	0.00125
RASGEF1A	3.97604	8.44876	1.08741	0.0088
TNFRSF11A	3.2131	6.82341	1.08653	0.01225
DGKZ	12.1367	25.6549	1.07985	0.00045
SDHAF1	21.4722	45.1126	1.07106	0.00355
LRWD1	15.0763	31.3422	1.05582	0.0055
ADAMTSL5	2.87506	5.97497	1.05534	0.03535
BCKDK	17.4599	36.2731	1.05485	0.00165
C14orf132	3.08836	6.38754	1.04842	0.0106
KIF22	17.4762	35.9036	1.03874	0.00145
CKB	31.2222	63.7791	1.03051	0.00175
DUSP5	45.2217	92.2989	1.0293	0.0005
GUCD1	14.6031	29.7301	1.02565	0.00995
ORAI1	21.2546	43.2534	1.02504	0.00585
KLF16	14.4319	29.3416	1.02369	0.0031
PHRF1	11.4964	23.3264	1.02078	0.00075
NFATC1	4.58914	9.30946	1.02047	0.01265
SNX33	11.1057	22.3936	1.01178	0.00255
BCL2L11	8.806	17.7504	1.01129	0.03505
BTBD2	26.9841	54.2517	1.00756	0.0015
C9orf16	25.7933	51.8526	1.00742	0.0141
CYP4F11	15.1252	30.3332	1.00394	0.00185
FOXD1	15.9546	31.8972	0.999456	0.00485
SPRYD4	7.16528	14.264	0.993278	0.02665
POC1A	4.33992	8.584	0.983981	0.0319
IGFBP1	9.44314	18.6727	0.983594	0.0255
JRK	4.87136	9.63175	0.983473	0.0034
HS6ST1	6.18286	12.2043	0.981042	0.0068
CNNM4	10.7909	21.2504	0.97768	0.00185
DRAP1	43.2344	84.6316	0.969019	0.0027
ERF	27.0359	52.7016	0.962967	0.001
SMARCD2	23.5914	45.3639	0.943285	0.0024
STX4	23.9363	46.0236	0.943172	0.00355
PMPCA	25.952	49.7676	0.939362	0.0185
PWWP2B	8.99443	17.2279	0.937642	0.0113
MRPS2	29.1404	55.6502	0.933369	0.00425
KLF11	9.98204	19.0053	0.928992	0.00695
CHST14	8.95726	17.049	0.928554	0.018
BICD2	15.8159	30.0636	0.926643	0.0016
ARRDC1	21.5627	40.9843	0.926535	0.01895
RASSF7	13.7105	26.0409	0.9255	0.01045
UBXN1	35.4022	66.9456	0.919149	0.0054
HSPB1	73.2269	138.429	0.918701	0.00385
INF2	32.8601	62.1139	0.918578	0.00185
IPO13	7.13529	13.4368	0.913144	0.00975
SOWAHC	8.68713	16.3512	0.912443	0.0075
METRN	40.7211	76.6347	0.912222	0.00795
JARID2	9.22246	17.3205	0.909258	0.0036
ABCA2	15.5384	29.1077	0.905562	0.00115
SPAG7	26.7912	50.1031	0.903144	0.01125
MESDC1	17.3428	32.4123	0.902205	0.0052
NOSIP	28.8219	53.8231	0.901059	0.0083
GUK1	42.0004	78.1524	0.895888	0.00655
GLTSCR2	51.1411	94.1606	0.880639	0.00265
RNF168	8.13268	14.9694	0.880215	0.0118
PTGES2	28.6741	52.4989	0.872538	0.00555
SLC9A3R2	16.5028	30.0285	0.863625	0.0112
VAV2	14.8202	26.9587	0.86318	0.00475
EXOC3	17.2254	31.2905	0.861185	0.00685
PPP1R3E	5.15699	9.36457	0.860685	0.0256
PDLIM7	45.8461	83.2123	0.86	0.00655
DCTN1	25.1263	45.5521	0.858315	0.00135
ERICH1	12.3436	22.3743	0.858078	0.0165
ASPSCR1	14.5369	26.329	0.856933	0.01445
ABR	25.6343	46.3251	0.853716	0.00155
DUSP6	13.9818	25.2519	0.852838	0.01155
MED9	14.5352	26.24	0.852219	0.0159
CPSF1	20.798	37.4123	0.847066	0.00405
ING2	7.20086	12.9316	0.844657	0.04865
SDC4	42.264	75.7162	0.841172	0.00465
CEP170B	15.8597	28.4088	0.840974	0.0018
NELFB	27.7951	49.7736	0.840549	0.00465
WDR55	12.7223	22.7533	0.838715	0.0394
CDCA4	16.4117	29.3247	0.83739	0.01295
MIB2	9.35782	16.6608	0.832217	0.01735
TRIB1	23.5183	41.8538	0.831571	0.0072
NTN1	6.19476	11.0235	0.831466	0.0121
SIN3B	13.6101	24.1532	0.827538	0.00575
ABCC5	14.0836	24.9633	0.825796	0.0252
RGL2	9.24204	16.3606	0.823945	0.01665
ARRDC2	15.9775	28.0507	0.811993	0.0127
ZBTB34	8.78204	15.4156	0.811763	0.01495
GPC1	38.026	66.6804	0.810275	0.00175
LINC00265	4.43334	7.76646	0.808863	0.0416
CCNG2	6.44145	11.2829	0.808682	0.0309
HIP1R	13.5412	23.6808	0.806365	0.01035
CMTM7	16.5481	28.8657	0.802686	0.04425
RAB40C	10.3148	17.9827	0.801893	0.02325
ZMIZ2	17.7342	30.8931	0.800752	0.00595
PRKAA1	51.6758	29.6397	-0.801959	0.00635
PPP3CB	45.0285	25.7803	-0.804573	0.0457
EFR3A	54.4701	30.8741	-0.819067	0.00505
ELK4	26.4888	14.8899	-0.831046	0.00505
UBE2W	25.64	14.3411	-0.83824	0.0382
ZNF331	21.0516	11.7227	-0.844623	0.01175
LCOR	22.221	12.3725	-0.844784	0.00965
DAPK1	32.7462	18.1969	-0.847633	0.00255
LBH	93.5163	51.8828	-0.849961	0.00225
AP4E1	25.6812	14.1951	-0.855313	0.006
CHIC2	36.4868	20.1345	-0.85771	0.03365
MAP3K1	11.8387	6.52442	-0.859584	0.01355
ZNF800	21.763	11.7131	-0.893757	0.0102
ABCD3	59.5287	31.9944	-0.895765	0.01935
CDK17	38.8417	20.7709	-0.903041	0.00365
EXOC6	24.1843	12.8544	-0.911808	0.009
UMAD1	30.6772	16.2376	-0.917828	0.03485
PARP14	26.8463	14.1576	-0.923148	0.0021
MYO9A	17.9603	9.46738	-0.923777	0.00345
SOCS4	42.2207	22.1143	-0.932971	0.0019
CHRAC1	39.9085	20.8398	-0.937356	0.00635
MOSPD2	30.4291	15.8373	-0.942121	0.00615
BRAF	17.4271	9.06565	-0.942851	0.0133
RAPGEF6	16.855	8.75993	-0.944186	0.00415
UBXN2B	25.696	13.353	-0.944386	0.00415
MAPK1IP1L	44.5776	23.1607	-0.94464	0.00105
SNX16	14.7124	7.57401	-0.957904	0.0202
AKAP11	25.1523	12.886	-0.964883	0.00165
ASH1L	30.2269	15.461	-0.967197	0.001
HIVEP1	19.6998	10.0592	-0.969663	0.00175
HECTD2	13.1803	6.70153	-0.975825	0.0444
ZMYM4	24.2748	12.3207	-0.978371	0.0019
VPS13C	40.2894	20.3636	-0.984409	0.00025
KRAS	44.1857	22.3284	-0.984699	0.0018
PTCH1	10.0649	5.08238	-0.985753	0.00645
IL1R1	22.7118	11.4257	-0.991164	0.0022
PPP1R3F	9.33385	4.60714	-1.0186	0.01505
UBL3	33.2949	16.2696	-1.03312	0.00165
ZNF638	40.3892	19.5324	-1.0481	0.00045
NR1D2	43.5109	20.9589	-1.05381	0.0004
KLF12	7.56238	3.6336	-1.05744	0.00635
DENND4A	23.3362	11.1705	-1.06288	0.00525
TRAPPC6B	38.2485	18.2126	-1.07047	0.0008
PLCB4	44.1181	20.8385	-1.08212	0.00015
SLC30A6	35.0794	16.5558	-1.08328	0.00115
ZFYVE16	26.9791	12.6824	-1.08902	0.0016
LCLAT1	44.5471	20.9048	-1.0915	0.00035
SP4	15.4923	7.22024	-1.10143	0.0026
C21orf91	7.97082	3.70232	-1.1063	0.01405
TMEM56	32.2646	14.9382	-1.11095	0.0011
TIGD2	23.0441	10.566	-1.12496	0.00825
NCOA2	17.7108	8.00195	-1.14621	0.0015
ERCC6L2	12.4555	5.54804	-1.16673	0.0073
IFT88	15.7277	6.98164	-1.17167	0.0046
ADGRG6	84.503	37.4821	-1.1728	5e-05
DCAF10	33.7521	14.8185	-1.18758	0.00015
DPYD	14.3949	6.31942	-1.18769	0.0077
GOLT1A	46.326	20.2935	-1.1908	0.00755
CPNE8	29.7821	13.0143	-1.19435	0.0006
SKIL	65.6443	28.6577	-1.19575	5e-05
GTPBP10	17.4868	7.61772	-1.19884	0.0007
RFX3	12.6708	5.50234	-1.2034	0.0028
ZC2HC1A	23.8789	10.2512	-1.21994	0.00175
VPS13B	21.8783	9.39086	-1.22017	0.00215
GGPS1	47.6685	20.3821	-1.22573	0.0003
MAP2	20.0795	8.43345	-1.25153	0.00055
DMXL1	20.1491	8.45707	-1.25248	0.00015
ARRDC4	32.2186	13.1771	-1.28986	5e-05
MBLAC2	10.469	4.22609	-1.30873	0.0055
NHS	14.223	5.73853	-1.30947	5e-05
GLI1	14.8357	5.69771	-1.38062	0.0009
PEX13	34.1331	13.0199	-1.39045	0.0002
LINC01184	13.2302	4.93912	-1.42151	0.0034
BCDIN3D	17.8316	6.6025	-1.43335	0.00125
WWC3	46.6822	15.8115	-1.5619	5e-05
ULBP1	24.9991	7.91778	-1.65871	0.0001
RFESD	14.6577	4.50802	-1.70109	0.0073
LRRC37A3	6.72467	2.0467	-1.71616	0.00055
C5	75.3881	18.6312	-2.01661	5e-05
SVEP1	11.3883	2.74251	-2.05399	5e-05
LINC00886	17.4791	4.00035	-2.12743	0.0003
SULT2B1	54.9862	11.9478	-2.20232	5e-05
